# Supplementary material for: A genetic model of the effects of insecticide-treated bed nets on the evolution of insecticide-resistance
Source: Evol Med Public Health. 2015 Aug 29;2015(1):205–15. doi: 10.1093/emph/eov019 (PMC4571732; doi:10.1093/emph/eov019)
Supplement: Supplementary Data [file supp_eov019_suppl_data.zip]

Archive with 5 entries (5 files):
- SmallFixFig.jpg
- Test1.bib
- alteredFeedCycle.jpg
- BigFixFig.jpg
- ITNvsAgri.jpg
