# Supplementary material for: A genetic model of the effects of insecticide-treated bed nets on the evolution of insecticide-resistance
Source: Evol Med Public Health. 2015 Aug 29;2015(1):205–15. doi: 10.1093/emph/eov019 (PMC4571732; doi:10.1093/emph/eov019)
Supplement: Supplementary Data [file supp_eov019_suppl_data.zip › Test1.bib]

% This file was created with JabRef 2.9.2.
% Encoding: Cp1252

@ARTICLE{Akogbeto2006,
  author = {Akogbeto, Martin C. and Djouaka, Rousseau F. and Kinde-Gazard, Dorothee
	A.},
  title = {Screening of pesticide residues in soil and water samples from agricultural
	settings.},
  journal = {Malar J},
  year = {2006},
  volume = {5},
  pages = {22},
  abstract = {The role of agricultural practices in the selection of insecticide
	resistance in malaria vectors has so far been hypothesized without
	clear evidence. Many mosquito species, Anopheles gambiae in particular,
	lay their eggs in breeding sites located around agricultural settings.
	There is a probability that, as a result of farming activities, insecticide
	residues may be found in soil and water, where they exercise a selection
	pressure on the larval stage of various populations of mosquitoes.
	To confirm this hypothesis, a study was conducted in the Republic
	of Benin to assess the environmental hazards which can be generated
	from massive use of pesticides in agricultural settings.Lacking an
	HPLC machine for direct quantification of insecticide residues in
	samples, this investigation was performed using indirect bioassays
	focussed on the study of factors inhibiting the normal growth of
	mosquito larvae in breeding sites. The speed of development was monitored
	as well as the yield of rearing An. gambiae larvae in breeding sites
	reconstituted with water and soil samples collected in agricultural
	areas known to be under pesticide pressure. Two strains of An. gambiae
	were used in this indirect bioassay: the pyrethroid-susceptible Kisumu
	strain and the resistant Ladji strain. The key approach in this methodology
	is based on comparison of the growth of larvae in test and in control
	breeding sites, the test samples having been collected from two vegetable
	farms.Results obtained clearly show the presence of inhibiting factors
	on test samples. A normal growth of larvae was observed in control
	samples. In breeding sites simulated by using a few grams of soil
	samples from the two vegetable farms under constant insecticide treatments
	(test samples), a poor hatching rate of Anopheles eggs coupled with
	a retarded growth of larvae and a low yield of adult mosquitoes from
	hatched eggs, was noticed.Toxic factors inhibiting the hatching of
	anopheles eggs and the growth of larvae are probably pesticide residues
	from agricultural practices. Samples used during this indirect assay
	have been stored in the laboratory and will be analysed with HPLC
	techniques to confirm hypothesis of this study and to identify the
	various end products found in soil and water samples from agricultural
	settings under pesticide pressure.},
  doi = {10.1186/1475-2875-5-22},
  institution = {Centre de Recherche Entomologique de Cotonou, 06 BP 2604, B�nin.
	akogbeto@leland.bj},
  keywords = {Agriculture; Animals; Anopheles gambiae, drug effects; Benin; Female;
	Insecticide Resistance, drug effects; Insecticides, analysis/chemistry/pharmacology;
	Larva, drug effects; Pesticide Residues, analysis/chemistry/pharmacology;
	Soil Pollutants, analysis; Soil, analysis; Water Pollutants, Chemical,
	analysis; Water, analysis},
  language = {eng},
  medline-pst = {epublish},
  owner = {Philip B},
  pii = {1475-2875-5-22},
  pmid = {16563153},
  timestamp = {2015.06.08},
  url = {http://dx.doi.org/10.1186/1475-2875-5-22}
}

@ARTICLE{Alonso1991,
  author = {Alonso, PL and Lindsay, SW and Armstrong, JRM and de Francisco, A
	and Shenton, FC and Greenwood, BM and Conteh, M and Cham, K and Hill,
	AG and David, PH and others},
  title = {The effect of insecticide-treated bed nets on mortality of Gambian
	children},
  journal = {The Lancet},
  year = {1991},
  volume = {337},
  pages = {1499--1502},
  number = {8756},
  owner = {Philip B},
  publisher = {Elsevier},
  timestamp = {2013.09.07},
  url = {http://www.sciencedirect.com/science/article/pii/014067369193194E}
}

@ARTICLE{Aron1982,
  author = {Aron, Joan L and May, RM},
  title = {The population dynamics of malaria},
  journal = {Population dynamics and infectious disease. London: Chapman and Hall},
  year = {1982},
  pages = {139--179},
  owner = {Philip B},
  timestamp = {2013.08.20}
}

@ARTICLE{Assogba2014,
  author = {Assogba, Benoit S. and Djogbenou, L.nou, Luc S. and Saizonou, Jacques
	and Milesi, Pascal and Djossou, Laurette and Djegbe, Innocent and
	Oumbouke, Welbeck A. and Chandre, Fabrice and Baba-Moussa, Lamine
	and Weill, Mylene and Makoutode, Michel},
  title = {Phenotypic effects of concomitant insensitive acetylcholinesterase
	(ace-1 (R) ) and knockdown resistance (kdr (R) ) in Anopheles gambiae:
	a hindrance for insecticide resistance management for malaria vector
	control.},
  journal = {Parasit Vectors},
  year = {2014},
  volume = {7},
  pages = {548},
  abstract = {Malaria is endemic in sub-Saharan Africa with considerable burden
	for human health. Major insecticide resistance mechanisms such as
	kdr (R) and ace-1 (R) alleles constitute a hindrance to malaria vector
	control programs. Anopheles gambiae bearing both kdr and ace-1 resistant
	alleles are increasingly recorded in wild populations. In order to
	maintain the efficacy of vector control strategies, the characterization
	of concomitant kdr and ace-1 resistance, and their pleiotropic effects
	on malaria vector phenotype on insecticide efficacy are important.Larval
	and adult bioassays were performed with different insecticide classes
	used in public health following WHO standard guidelines on four laboratory
	Anopheles gambiae strains, sharing the same genetic background but
	harboring distinct resistance status: KISUMU with no resistance allele;
	ACERKIS with ace-1 (R) allele; KISKDR with kdr (R) allele and ACERKDRKIS
	with both resistance alleles' ace-1 (R) and kdr (R) .Larval bioassays
	indicate that the homozygote resistant strain harboring both alleles
	(ACERKDRKIS) displayed slightly but significantly higher resistance
	level to various insecticides like carbamates (bendiocarb, p?<?0.001;
	propoxur, p?=?0.02) and organophosphates (chlorpyriphos-methyl, p?=?0.002;
	fenitrothion, p?<?0.001) when compared to ACERKIS strain. However,
	no differences were recorded between ACERKDRKIS and KISKDR resistance
	level against permethrin (Pyrethroid, p?=?0.7) and DDT (Organochlorine,
	p?=?0.24). For adult bioassays, the percentages of mosquitoes knocked
	down were significantly lower for ACERKDRKIS than for KISKDR with
	permethrin (p?=?0.003) but not with deltamethrin. The percentage
	of mortality from adult bioassays was similar between ACERKDRKIS
	and ACERKIS with carbamates and organophosphates, or between ACERKDRKIS
	and KISKDR with pyrethroid and DDT. Concerning acetylcholinesterase
	enzyme, ACERKDRKIS strain showed similarAChE1 activity than that
	of ACERKIS.The presence of both kdr (R) and ace-1 (R) alleles seems
	to increase the resistance levels to both carbamate and organophosphate
	insecticides and at operational level, may represent an important
	threat to malaria vector control programs in West Africa.},
  doi = {10.1186/s13071-014-0548-9},
  institution = {Institut R�gional de Sant� Publique, Universit� d'Abomey Calavi,
	01BP918, Cotonou, Benin. makoutod@gmail.com.},
  language = {eng},
  medline-pst = {epublish},
  owner = {Philip B},
  pii = {s13071-014-0548-9},
  pmid = {25471264},
  timestamp = {2015.05.08},
  url = {http://dx.doi.org/10.1186/s13071-014-0548-9}
}

@ARTICLE{Barbosa2012,
  author = {Barbosa, Susana and Hastings, Ian M},
  title = {The importance of modelling the spread of insecticide resistance
	in a heterogeneous environment: the example of adding synergists
	to bed nets},
  journal = {Malaria Journal},
  year = {2012},
  volume = {11},
  pages = {258},
  owner = {Philip B},
  timestamp = {2013.08.20}
}

@ARTICLE{Berticat2002,
  author = {Berticat, Claire and Boquien, Gregoire and Raymond, Michel and Chevillon,
	Christine},
  title = {Insecticide resistance genes induce a mating competition cost in
	Culex pipiens mosquitoes.},
  journal = {Genet Res},
  year = {2002},
  volume = {79},
  pages = {41---47},
  abstract = {Resistance to organophosphorus insecticides (OP) in Culex pipiens
	mosquitoes represents a convenient model for investigating the fitness
	cost of resistance genes and its origin, since both the environmental
	changes in nature and the adaptive genes are clearly identified.
	Two loci are involved in this resistance--the super-locus Ester and
	the locus Ace.1--each displaying several resistance alleles. Population
	surveys have shown differences in fitness cost between these resistance
	genes and even between resistance alleles of the same locus. In order
	to better understand this fitness cost and its variability, the effects
	of these resistance genes on several fitness-related traits are being
	studied. Here, through competition experiments between two males
	for the access to one female, we analysed the effect on paternity
	success associated with three resistance alleles--Ester4, Ester1
	and Ace.1R--relative to susceptible males and relative to one another.
	The eventual effect of female genotype on male mating success was
	also studied by using susceptible and resistant females. The strains
	used in this experiment had the same genetic background. Susceptible
	males had a mating advantage when competing with any of the resistant
	males, suggesting a substantial cost of resistance genes to this
	trait. When competing against susceptible males, the paternity success
	did not vary among resistant males, whatever the genotype of the
	female. When competing against other resistant males, no difference
	in paternity success was apparent, except when the female was Ester1.},
  institution = {Laboratoire G�n�tique et Environnement, Institut des Sciences de
	l'Evolution (UMR CNRS 5554), Universit� de Montpellier II (C.C. 065),
	F-34095 Montpellier, France. berticat@isem.univ-montp2.fr},
  keywords = {Animals; Culex, genetics/metabolism; Female; Gene Expression Regulation;
	Insecticide Resistance, genetics; Male; Sexual Behavior, Animal},
  language = {eng},
  medline-pst = {ppublish},
  month = {Feb},
  number = {1},
  owner = {Philip B},
  pmid = {11974602},
  timestamp = {2015.06.04}
}

@ARTICLE{Bhattarai2007,
  author = {Bhattarai, Achuyt and Ali, Abdullah S. and Kachur, S. Patrick and
	Martensson, Andreas and Abbas, Ali K. and Khatib, Rashid and Al-mafazy,
	Abdul-wahiyd and Ramsan, Mahdi and Rotllant, Guida and Gerstenmaier,
	Jan F. and et al.},
  title = {Impact of Artemisinin-Based Combination Therapy and Insecticide-Treated
	Nets on Malaria Burden in Zanzibar},
  journal = {PLoS Medicine},
  year = {2007},
  volume = {4},
  pages = {e309},
  doi = {10.1371/journal.pmed.0040309},
  number = {11},
  owner = {Philip B},
  publisher = {Public Library of Science},
  timestamp = {2013.09.15},
  url = {http://dx.doi.org/10.1371/journal.pmed.0040309}
}

@ARTICLE{Binka1998,
  author = {Binka, F. N. and Indome, F. and Smith, T.},
  title = {Impact of spatial distribution of permethrin-impregnated bed nets
	on child mortality in rural northern Ghana.},
  journal = {The American Journal of Tropical Medicine and Hygiene},
  year = {1998},
  volume = {59},
  pages = {80--85},
  abstract = {Effects of the distribution in space of permethrin (insecticide)-impregnated
	bed nets (IIBNS) on child mortality were studied in a randomized
	controlled trial of IIBNs in a an area highly endemic for Plasmodium
	falciparum malaria in rural northern Ghana. Eight hundred sixty-two
	deaths occurred among children 6-59 months of age during 16,841 child-years-at-risk.
	Mortality increased with the distance from health facilities but
	not with proximity to identifiable anopheline breeding sites (reservoirs).
	The efficacy of IIBNs was independent of these distances. Mortality
	in users of IIBNs was independent of the proximity of nonusers, and
	mortality rates of nonusers and users living close to each other
	were similar. Poisson regression estimated a 6.7\% increase in mortality
	among nonusers with each 100-m shift away from the nearest compound
	with IIBNS, indicating that the insecticide protects nearby nonusers.
	High coverage of IIBNs achieves maximum impact, but users of IIBNs
	offer some protection to less fortunate neighbors if coverage is
	incomplete.},
  institution = {Navrongo Health Research Centre, Ministry of Health, Ghana.},
  keywords = {Animals; Anopheles; Bedding and Linens, statistics /&/ numerical data;
	Child, Preschool; Cluster Analysis; Fresh Water; Geography; Ghana,
	epidemiology; Humans; Infant; Insect Vectors; Insecticides; Malaria,
	Falciparum, mortality/prevention /&/ control/transmission; Mortality;
	Permethrin; Poisson Distribution; Population Density; Pyrethrins;
	Regression Analysis; Risk Factors},
  language = {eng},
  medline-pst = {ppublish},
  month = {Jul},
  number = {1},
  owner = {Philip B},
  pmid = {9684633},
  timestamp = {2013.12.13}
}

@ARTICLE{Birget2015a,
  author = {Birget, P.L.G. and Koella, J. C.},
  title = {An epidemiological model of the effects of insecticide-treated bed
	nets on malaria transmission},
  year = {submitted},
  owner = {Philip B},
  timestamp = {2013.09.20}
}

@ARTICLE{Birget2014b,
  author = {Birget, P.L.G. and Koella, J. C.},
  title = {A genetic model of the effects of insecticide-treated bed nets on
	the evolution of insecticide resistance},
  year = {in prep.},
  owner = {Philip B},
  timestamp = {2013.09.20}
}

@BOOK{Black1968,
  title = {Manual of epidemiology and epidemiological services in malaria programmes},
  publisher = {World Health Organization Geneva},
  year = {1968},
  author = {Black, Robert H and others},
  owner = {Philip B},
  timestamp = {2013.08.20}
}

@ARTICLE{Blayneh2014,
  author = {Blayneh, Kbenesh W and Mohammed-Awel, Jemal},
  title = {Insecticide-resistant mosquitoes and malaria control},
  journal = {Mathematical biosciences},
  year = {2014},
  volume = {252},
  pages = {14---26},
  owner = {user},
  publisher = {Elsevier},
  timestamp = {2015.03.18}
}

@ARTICLE{Briet2012,
  author = {Briet, Olivier JT and Smith, Thomas A and Chitnis, Nakul},
  title = {Measurement of overall insecticidal effects in experimental hut trials},
  journal = {Parasites \& Vectors},
  year = {2012},
  volume = {5},
  pages = {256},
  doi = {10.1186/1756-3305-5-256},
  number = {1},
  owner = {Philip B},
  publisher = {Springer (Biomed Central Ltd.)},
  timestamp = {2013.08.20},
  url = {http://dx.doi.org/10.1186/1756-3305-5-256}
}

@ARTICLE{Chandre2000,
  author = {Chandre, Fabrice and Darriet, Fr{\'e}d{\'e}ric and Duchon, S and
	Finot, Luc and Manguin, Sylvie and Carnevale, Pierre and Guillet,
	Pierre},
  title = {Modifications of pyrethroid effects associated with kdr mutation
	in Anopheles gambiae},
  journal = {Medical and Veterinary Entomology},
  year = {2000},
  volume = {14},
  pages = {81--88},
  number = {1},
  owner = {Philip B},
  publisher = {Wiley Online Library},
  timestamp = {2013.08.21},
  url = {http://onlinelibrary.wiley.com/doi/10.1046/j.1365-2915.2000.00212.x/full}
}

@ARTICLE{ChenHussey2013,
  author = {Chen-Hussey, Vanessa and Carneiro, Ilona and Keomanila, Hongkham
	and Gray, Rob and Bannavong, Sihamano and Phanalasy, Saysana and
	Lindsay, Steven W},
  title = {Can topical insect repellents reduce malaria? A cluster-randomised
	controlled trial of the insect repellent N, N-diethyl-m-toluamide
	(DEET) in Lao PDR},
  journal = {PloS one},
  year = {2013},
  volume = {8},
  pages = {e70664},
  number = {8},
  owner = {user},
  publisher = {Public Library of Science},
  timestamp = {2015.03.18}
}

@ARTICLE{ChristiansenJucht2014,
  author = {Christiansen-Jucht, Celine and Parham, Paul E. and Saddler, Adam
	and Koella, Jacob C. and Basanez, Maria-Gloria},
  title = {Temperature during larval development and adult maintenance influences
	the survival of Anopheles gambiae s.s.},
  journal = {Parasit Vectors},
  year = {2014},
  volume = {7},
  pages = {489},
  abstract = {Malaria transmission depends on vector life-history parameters and
	population dynamics, and particularly on the survival of adult Anopheles
	mosquitoes. These dynamics are sensitive to climatic and environmental
	factors, and temperature is a particularly important driver. Data
	currently exist on the influence of constant and fluctuating adult
	environmental temperature on adult Anopheles gambiae s.s. survival
	and on the effect of larval environmental temperature on larval survival,
	but none on how larval temperature affects adult life-history parameters.Mosquito
	larvae and pupae were reared individually at different temperatures
	(23?�?1�C, 27?�?1�C, 31?�?1�C, and 35?�?1�C), 75?�?5\% relative humidity.
	Upon emergence into imagoes, individual adult females were either
	left at their larval temperature or placed at a different temperature
	within the range above. Survival was monitored every 24�hours and
	data were analysed using non-parametric and parametric methods. The
	Gompertz distribution fitted the survivorship data better than the
	gamma, Weibull, and exponential distributions overall and was adopted
	to describe mosquito mortality rates.Increasing environmental temperature
	during the larval stages decreased larval survival (p?<?0.001). Increases
	of 4�C (from 23�C to 27�C, 27�C to 31�C, and 31�C to 35�C), 8�C (27�C
	to 35�C) and 12�C (23�C to 35�C) statistically significantly increased
	larval mortality (p?<?0.001). Higher environmental temperature during
	the adult stages significantly lowered adult survival overall (p?<?0.001),
	with increases of 4�C and 8�C significantly influencing survival
	(p?<?0.001). Increasing the larval environment temperature also significantly
	increased adult mortality overall (p?<?0.001): a 4�C increase (23�C
	to 27�C) did not significantly affect adult survival (p?>?0.05),
	but an 8�C increase did (p?<?0.05). The effect of a 4�C increase
	in larval temperature from 27�C to 31�C depended on the adult environmental
	temperature. The data also suggest that differences between the temperatures
	of the larval and adult environments affects adult mosquito survival.Environmental
	temperature affects Anopheles survival directly during the juvenile
	and adult stages, and indirectly, since temperature during larval
	development significantly influences adult survival. These results
	will help to parameterise more reliable mathematical models investigating
	the potential impact of temperature and global warming on malaria
	transmission.},
  doi = {10.1186/s13071-014-0489-3},
  institution = {Department of Infectious Disease Epidemiology, School of Public Health,
	Faculty of Medicine (St Mary's campus), Imperial College London,
	Norfolk Place, London, W2 1PG, UK. m.basanez@imperial.ac.uk.},
  language = {eng},
  medline-pst = {epublish},
  owner = {Philip B},
  pii = {s13071-014-0489-3},
  pmid = {25367091},
  timestamp = {2015.06.04},
  url = {http://dx.doi.org/10.1186/s13071-014-0489-3}
}

@ARTICLE{Curtis1998,
  author = {Curtis, CF and Miller, JE and Hodjati, M Hassan and Kolaczinski,
	JH and Kasumba, I},
  title = {Can anything be done to maintain the effectiveness of pyrethroid--impregnated
	bednets against malaria vectors?},
  journal = {Philos T Roy Soc B},
  year = {1998},
  volume = {353},
  pages = {1769--1775},
  number = {1376},
  owner = {user},
  publisher = {The Royal Society},
  timestamp = {2015.03.18}
}

@ARTICLE{Debboun2013,
  author = {Debboun, M. and Strickmann, D.},
  title = {Insect repellents and associated personal protection for a reduction
	in human disease},
  journal = {Medical and Veterinary Entomology},
  year = {2013},
  volume = {27},
  pages = {1-9},
  doi = {10.1111/j.1365-2915.2012.01020.x},
  month = {Mar},
  number = {1},
  owner = {Philip B},
  publisher = {Wiley-Blackwell},
  timestamp = {2014.02.18},
  url = {http://dx.doi.org/10.1111/j.1365-2915.2012.01020.x}
}

@ARTICLE{Deressa2014,
  author = {Deressa, Wakgari and Yihdego, Yemane Y and Kebede, Zelalem and Batisso,
	Esey and Tekalegne, Agonafer and Dagne, Getachew A},
  title = {Effect of combining mosquito repellent and insecticide treated net
	on malaria prevalence in Southern Ethiopia: a cluster-randomised
	trial},
  journal = {Parasit Vectors},
  year = {2014},
  volume = {7},
  number = {1},
  owner = {user},
  timestamp = {2015.03.18}
}

@ARTICLE{Diabate2002,
  author = {Diabate, Abdoulaye and Baldet, Thierry and Chandre, Fabrice and Akogbeto,
	Martin and Guiguemde, T Robert and Darriet, Frederic and Brengues,
	Cecile and Guillet, Pierre and Hemingway, Janet and Small, Graham
	J and others},
  title = {The role of agricultural use of insecticides in resistance to pyrethroids
	in Anopheles gambiae sl in Burkina Faso},
  journal = {The American Journal of Tropical Medicine and Hygiene},
  year = {2002},
  volume = {67},
  pages = {617--622},
  number = {6},
  owner = {Philip B},
  publisher = {[Lawrence, Kan., etc., Allen Press, etc.]},
  timestamp = {2013.08.20}
}

@BOOK{Diamond1997,
  title = {Guns, germs, and steel},
  publisher = {Norton New York},
  year = {1997},
  author = {Diamond, Jared M},
  owner = {Philip B},
  timestamp = {2013.08.21}
}

@ARTICLE{Djogbenou2010,
  author = {Djogbenou, Luc and Noel, Valerie and Agnew, Philip},
  title = {Costs of insensitive acetylcholinesterase insecticide resistance
	for the malaria vector Anopheles gambiae homozygous for the G119S
	mutation.},
  journal = {Malar J},
  year = {2010},
  volume = {9},
  pages = {12},
  abstract = {The G119S mutation responsible for insensitive acetylcholinesterase
	resistance to organophosphate and carbamate insecticides has recently
	been reported from natural populations of Anopheles gambiae in West
	Africa. These reports suggest there are costs of resistance associated
	with this mutation for An. gambiae, especially for homozygous individuals,
	and these costs could be influential in determining the frequency
	of carbamate resistance in these populations.Life-history traits
	of the AcerKis and Kisumu strains of An. gambiae were compared following
	the manipulation of larval food availability in three separate experiments
	conducted in an insecticide-free laboratory environment. These two
	strains share the same genetic background, but differ in being homozygous
	for the presence or absence of the G119S mutation at the ace-1 locus,
	respectively.Pupae of the resistant strain were significantly more
	likely to die during pupation than those of the susceptible strain.
	Ages at pupation were significantly earlier for the resistant strain
	and their dry starved weights were significantly lighter; this difference
	in weight remained when the two strains were matched for ages at
	pupation.The main cost of resistance found for An. gambiae mosquitoes
	homozygous for the G119S mutation was that they were significantly
	more likely to die during pupation than their susceptible counterparts,
	and they did so across a range of larval food conditions. Comparing
	the frequency of G119S in fourth instar larvae and adults emerging
	from the same populations would provide a way to test whether this
	cost of resistance is being expressed in natural populations of An.
	gambiae and influencing the dynamics of this resistance mutation.},
  doi = {10.1186/1475-2875-9-12},
  institution = {Institut R�gional de Sant� Publique/Universit� d'Abomey-Calavi, Cotonou,
	B�nin. Luc.Djogbenou@ird.fr},
  keywords = {Acetylcholinesterase, genetics/metabolism; Africa, Western; Animals;
	Anopheles gambiae, drug effects/physiology; Carbamates, pharmacology;
	Homozygote; Insecticide Resistance; Insecticides, pharmacology; Mutation,
	Missense; Organophosphates, pharmacology; Pupa, physiology; Survival
	Analysis},
  language = {eng},
  medline-pst = {epublish},
  owner = {Philip B},
  pii = {1475-2875-9-12},
  pmid = {20070891},
  timestamp = {2015.05.21},
  url = {http://dx.doi.org/10.1186/1475-2875-9-12}
}

@ARTICLE{Djogbenou2007,
  author = {Djogbenou, L. and Weill, M. and Hougard, J. M. and Raymond, M. and
	Akogbeto, M.to, M. and Chandre, F.},
  title = {Characterization of insensitive acetylcholinesterase (ace-1R) in
	Anopheles gambiae (Diptera: Culicidae): resistance levels and dominance.},
  journal = {J Med Entomol},
  year = {2007},
  volume = {44},
  pages = {805--810},
  abstract = {Characterization of insecticide resistance provides data on the evolutionary
	processes involved in the adaptation of insects to environmental
	changes. Studying the dominance status and resistance level represents
	a great interest, in terms of understanding resistance evolution
	in the field to eventually adapt vector control. Resistance and dominance
	levels conferred by the G119S mutation of acetylcholinesterase (ace-1R)
	of the mosquito Anopheles gambiae s.s. (Diptera: Culicidae) were
	studied for various insecticides belonging to different classes,
	using strains sharing the same genetic background. Our survey shows
	that the homozygote resistant strain AcerKis displayed a very high
	resistance level to various carbamates (range 3,000- to 5,000-fold)
	compared with that of various organophosphates (range 12- to 30-fold).
	Furthermore, the dominance status varied between semi-recessivity
	with fenitrothion and chlorpyrifos methyl insecticides to semidominance
	with temephos, carbosulfan, and propoxur. These results indicate
	that this resistance mechanism could spread rapidly in the field
	and then compromise the use of organophosphate and carbamate compounds
	in public health. This study underlines the necessity to monitor
	the ace-1R mutation in natural populations before planning and implementing
	malaria control programs based on the use of these insecticides.},
  institution = {Institut de Recherche pour le D�veloppement (UR016), IRD/CREC, 01
	BP 4414 RP, Cotonou, Republic of Benin. luc.djogbenou@ird.fr},
  keywords = {Acetylcholinesterase, genetics/metabolism; Animals; Anopheles gambiae,
	drug effects/enzymology/genetics; Female; Genes, Dominant; Insect
	Vectors, drug effects/enzymology/genetics; Insecticide Resistance,
	genetics; Insecticides; Larva, drug effects/enzymology/genetics;
	Lethal Dose 50; Male; Mutation},
  language = {eng},
  medline-pst = {ppublish},
  month = {Sep},
  number = {5},
  owner = {Philip B},
  pmid = {17915512},
  timestamp = {2015.05.08}
}

@ARTICLE{Dzul2007,
  author = {Dzul, Felipe A and Patricia Penilla, R and Rodr{\'\i}guez, Am{\'e}rico
	D},
  title = {Susceptibilidad y mecanismos de resistencia a insecticidas en Anopheles
	albimanus del sur de la Pen{\'\i}nsula de Yucat{\'a}n, M{\'e}xico},
  journal = {Salud P{\'u}blica de M{\'e}xico},
  year = {2007},
  volume = {49},
  pages = {302--311},
  number = {4},
  owner = {user},
  publisher = {Instituto Nacional de Salud P{\'u}blica},
  timestamp = {2015.03.18}
}

@ARTICLE{Enayati2006,
  author = {Enayati, Ahmad Ali and Hemingway, Janet},
  title = {Pyrethroid insecticide resistance and treated bednets efficacy in
	malaria control},
  journal = {Pesticide Biochemistry and Physiology},
  year = {2006},
  volume = {84},
  pages = {116--126},
  doi = {10.1016/j.pestbp.2005.06.001},
  month = {Feb},
  number = {2},
  owner = {Philip B},
  publisher = {Elsevier},
  timestamp = {2013.08.20},
  url = {http://dx.doi.org/10.1016/j.pestbp.2005.06.001}
}

@BOOK{Foster2009,
  title = {Mosquitoes (Culicidae). In Medical and veterinary entomology. 2nd
	Ed. (pp. 207-259).},
  publisher = {Academic Press, Burlington, MA.},
  year = {2009},
  editor = {Mullen, G and Durden, L},
  author = {Foster, WA and Walker, ED},
  owner = {Philip B},
  timestamp = {2015.06.04}
}

@ARTICLE{Futami2014,
  author = {Futami, Kyoko and Dida, Gabriel O. and Sonye, George O. and Lutiali,
	Peter A. and Mwania, Mercy S. and Wagalla, Scholastica and Lumumba,
	Jecinta and Kongere, James O. and Njenga, Sammy M. and Minakawa,
	Noboru},
  title = {Impacts of insecticide treated bed nets on Anopheles gambiae s.l.
	populations in Mbita district and Suba district, Western Kenya.},
  journal = {Parasites \& Vectors},
  year = {2014},
  volume = {7},
  pages = {63},
  doi = {10.1186/1756-3305-7-63},
  medline-pst = {epublish},
  owner = {Philip B},
  pii = {1756-3305-7-63},
  pmid = {24517160},
  timestamp = {2014.03.04},
  url = {http://dx.doi.org/10.1186/1756-3305-7-63}
}

@ARTICLE{Gatton2013,
  author = {Gatton, Michelle L. and Chitnis, Nakul and Churcher, Thomas and Donnelly,
	Martin J. and Ghani, Azra C. and Godfray, H. Charles J. and Gould,
	Fred and Hastings, Ian and Marshall, John and Ranson, Hilary and
	et al.},
  title = {The importance of mosquito behavioural adaptations to malaria control
	in Africa},
  journal = {Evolution},
  year = {2013},
  volume = {67},
  pages = {1218--1230},
  doi = {10.1111/evo.12063},
  month = {Apr},
  number = {4},
  owner = {Philip B},
  publisher = {Wiley Blackwell (Blackwell Publishing)},
  timestamp = {2013.08.20},
  url = {http://dx.doi.org/10.1111/evo.12063}
}

@BOOK{Gillies1968,
  title = {The Anophelinae of Africa south of the Sahara Ethiopian zoogeographical
	region.},
  publisher = {Johannesburg: South African Institute for Medical Research, PO Box
	1038, S. Africa.},
  year = {1968},
  author = {Gillies, Michael Thomas and De Meillon, Botha},
  owner = {Philip B},
  timestamp = {2013.08.21},
  url = {http://www.cabdirect.org/abstracts/19692900946.html}
}

@ARTICLE{Gimnig2003,
  author = {Gimnig, John E. and Vulule, John M. and Lo, Terrence Q. and Kamau,
	Luna and Kolczak, Margarette S. and Phillips-Howard, Penelope A.
	and Mathenge, Evan M. and {ter Kuile}, Feiko O. and Nahlen, Bernard
	L. and Hightower, Allen W. and Hawley, William A.},
  title = {Impact of permethrin-treated bed nets on entomologic indices in an
	area of intense year-round malaria transmission.},
  journal = {The American Journal of Tropical Medicine and Hygiene},
  year = {2003},
  volume = {68},
  pages = {16--22},
  abstract = {The effect of permethrin-treated bed nets (ITNs) on malaria vectors
	was studied as part of a large-scale, randomized, controlled trial
	in western Kenya. Indoor resting densities of fed Anopheles gambiae
	s.l. and An. funestus in intervention houses were 58.5\% (P = 0.010)
	and 94.5\% (P = 0.001) lower, respectively, compared with control
	houses. The sporozoite infection rate in An. gambiae s.l. was 0.8\%
	in intervention areas compared with 3.4\% (P = 0.026) in control
	areas, while the sporozoite infection rates in An. funestus were
	not significantly different between the two areas. We estimated the
	overall transmission of Plasmodium falciparum in intervention areas
	to be 90\% lower than in control areas. Permethrin resistance was
	not detected during the study period. As measured by densities of
	An. gambiae s.l., the efficacy of bed nets decreased if one or more
	residents did not sleep under a net or if bed nets had not been re-treated
	within six months. These results indicate that ITNs are optimally
	effective if used every night and if permethrin is reapplied at least
	biannually.},
  institution = {Division of Parasitic Diseases, National Center for Infectious Diseases,
	Centers for Disease Control and Prevention, Atlanta, Georgia 30341,
	USA.},
  keywords = {Animals; Anopheles, parasitology; Bedding and Linens; Humans; Insect
	Vectors; Insecticides, pharmacology; Kenya, epidemiology; Malaria,
	Falciparum, epidemiology/prevention /&/ control; Permethrin, pharmacology;
	Plasmodium falciparum; Population Density; Seasons},
  language = {eng},
  medline-pst = {ppublish},
  month = {Apr},
  number = {4 Suppl},
  owner = {Philip B},
  pmid = {12749481},
  timestamp = {2013.08.20}
}

@ARTICLE{Glunt2011,
  author = {Glunt, Katey D. and Thomas, Matthew B. and Read, Andrew F.},
  title = {The Effects of Age, Exposure History and Malaria Infection on the
	Susceptibility of Anopheles Mosquitoes to Low Concentrations of Pyrethroid},
  journal = {PLoS ONE},
  year = {2011},
  volume = {6},
  pages = {e24968},
  doi = {10.1371/journal.pone.0024968},
  editor = {Paul, Rick EdwardEditor},
  month = {Sep},
  number = {9},
  owner = {Philip B},
  publisher = {Public Library of Science},
  timestamp = {2013.08.20},
  url = {http://dx.doi.org/10.1371/journal.pone.0024968}
}

@ARTICLE{Gourley2011,
  author = {Gourley, S. A. and Liu, R. and Wu, J.},
  title = {Slowing the evolution of insecticide resistance in mosquitoes: a
	mathematical model},
  journal = {Proceedings of the Royal Society A: Mathematical, Physical and Engineering
	Sciences},
  year = {2011},
  volume = {467},
  pages = {2127-2148},
  doi = {10.1098/rspa.2010.0413},
  month = {Jun},
  number = {2132},
  owner = {Philip B},
  publisher = {The Royal Society},
  timestamp = {2013.08.20},
  url = {http://dx.doi.org/10.1098/rspa.2010.0413}
}

@ARTICLE{Govella2013,
  author = {Govella, Nicodem J and Chaki, Prosper P and Killeen, Gerry F},
  title = {Entomological surveillance of behavioural resilience and resistance
	in residual malaria vector populations},
  journal = {Malaria journal},
  year = {2013},
  volume = {12},
  pages = {124},
  number = {1},
  owner = {Philip B},
  publisher = {BioMed Central Ltd},
  timestamp = {2013.08.20}
}

@ARTICLE{Graves1988,
  author = {Graves, PM and Burkot, TR and Carter, R and Cattani, JA and Lagog,
	M and Parker, J and Brabin, BJ and Gibson, FD and Bradley, DJ and
	Alpers, MP},
  title = {Measurement of malarial infectivity of human populations to mosquitoes
	in the Madang area, Papua New Guinea},
  journal = {Parasitology},
  year = {1988},
  volume = {96},
  pages = {251--263},
  number = {02},
  owner = {Philip B},
  publisher = {Cambridge Univ Press},
  timestamp = {2013.08.21}
}

@ARTICLE{Gu2009,
  author = {Gu, Weidong and Novak, Robert J},
  title = {Predicting the impact of insecticide-treated bed nets on malaria
	transmission: the devil is in the detail},
  journal = {Malaria Journal},
  year = {2009},
  volume = {8},
  pages = {256},
  doi = {10.1186/1475-2875-8-256},
  number = {1},
  owner = {Philip B},
  publisher = {Springer (Biomed Central Ltd.)},
  timestamp = {2013.08.20},
  url = {http://dx.doi.org/10.1186/1475-2875-8-256}
}

@ARTICLE{Gupta1994,
  author = {Gupta, R. K. and Rutledge, L. C.},
  title = {Role of repellents in vector control and disease prevention.},
  journal = {The American Journal of Tropical Medicine and Hygiene},
  year = {1994},
  volume = {50},
  pages = {82--86},
  abstract = {Repellents are an inexpensive and practical means of protection against
	nuisance and disease vector arthropods in conjunction with or when
	other control measures are not feasible. Appropriate selection of
	skin and/or clothing repellents along with proper wear of clothing
	can provide adequate protection from biting arthropods, and are available
	in a wide variety of forms including lotions, creams, foams, soaps,
	aerosols, sticks, and towellettes. A coordinated effort among different
	research groups associated with advances in the science of insect
	repellents such as mode of action information, doses of repellents
	to generate threshold level responses and controlled release delivery
	mechanisms, may help in understanding the mechanisms by which repellents
	work. This in turn may revolutionize the development of repellents
	for personal protection and their use in vector control.},
  institution = {Department of Entomology, Walter Reed Army Institute of Research,
	Washington, District of Columbia.},
  keywords = {Animals; Arthropod Vectors; Bites and Stings, prevention /&/ control;
	Clothing; Communicable Disease Control, economics/methods; Costs
	and Cost Analysis; Humans; Insect Repellents, economics; Pest Control,
	economics/methods},
  language = {eng},
  medline-pst = {ppublish},
  number = {6 Suppl},
  owner = {Philip B},
  pmid = {8024088},
  timestamp = {2014.02.18}
}

@BOOK{Hartl2007,
  title = {Principles of Population Genetics},
  publisher = {Sinauer},
  year = {2007},
  author = {Hartl, Daniel L and Clark, Andrew G},
  owner = {Philip B},
  timestamp = {2013.08.21}
}

@ARTICLE{Hawley2003,
  author = {Hawley, William A and Phillips-Howard, Penelope A and Kuile, Feiko
	O ter and Terlouw, Dianne J and Vulule, John M and Ombok, Maurice
	and Nahlen, Bernard L and Gimnig, John E and Kariuki, Simon K and
	Kolczak, Margarette S and others},
  title = {Community-wide effects of permethrin-treated bed nets on child mortality
	and malaria morbidity in western Kenya},
  journal = {The American Journal of Tropical Medicine and Hygiene},
  year = {2003},
  volume = {68},
  pages = {121--127},
  number = {4},
  owner = {Philip B},
  publisher = {[Lawrence, Kan., etc., Allen Press, etc.]},
  timestamp = {2013.08.20}
}

@ARTICLE{Hay2008,
  author = {Hay, Simon I and Smith, David L and Snow, Robert W},
  title = {Measuring malaria endemicity from intense to interrupted transmission},
  journal = {The Lancet Infectious Diseases},
  year = {2008},
  volume = {8},
  pages = {369--378},
  doi = {10.1016/S1473-3099(08)70069-0},
  month = {Jun},
  number = {6},
  owner = {Philip B},
  publisher = {Elsevier},
  timestamp = {2013.08.20},
  url = {http://dx.doi.org/10.1016/S1473-3099(08)70069-0}
}

@ARTICLE{Hemingway2014,
  author = {Hemingway, Janet},
  title = {The role of vector control in stopping the transmission of malaria:
	threats and opportunities},
  journal = {Philosophical Transactions of the Royal Society B: Biological Sciences},
  year = {2014},
  volume = {369},
  pages = {20130431},
  number = {1645},
  owner = {user},
  publisher = {The Royal Society},
  timestamp = {2015.03.18}
}

@ARTICLE{Henry2005,
  author = {Henry, Marie-Claire and Assi, Serge-Brice and Rogier, Christophe
	and Dossou-Yovo, Joel and Chandre, Fabrice and Guillet, Pierre and
	Carnevale, Pierre},
  title = {Protective efficacy of lambda-cyhalothrin treated nets in Anopheles
	gambiae pyrethroid resistance areas of Cote d�Ivoire},
  journal = {The American Journal of Tropical Medicine and Hygiene},
  year = {2005},
  volume = {73},
  pages = {859--864},
  number = {5},
  owner = {Philip B},
  publisher = {ASTMH},
  timestamp = {2013.08.21},
  url = {http://www.ajtmh.org/content/73/5/859.short}
}

@ARTICLE{Hill2013,
  author = {Hill, Jenny and Hoyt, Jenna and {van Eijk}, Anna Maria and D'Mello-Guyett,
	Lauren and {Ter Kuile}, Feiko O. and Steketee, Rick and Smith, Helen
	and Webster, Jayne},
  title = {Factors affecting the delivery, access, and use of interventions
	to prevent malaria in pregnancy in sub-Saharan Africa: a systematic
	review and meta-analysis.},
  journal = {PLoS Med},
  year = {2013},
  volume = {10},
  pages = {e1001488},
  abstract = {Malaria in pregnancy has important consequences for mother and baby.
	Coverage with the World Health Organization-recommended prevention
	strategy for pregnant women in sub-Saharan Africa of intermittent
	preventive treatment in pregnancy (IPTp) and insecticide-treated
	nets (ITNs) is low. We conducted a systematic review to explore factors
	affecting delivery, access, and use of IPTp and ITNs among healthcare
	providers and women.We searched the Malaria in Pregnancy Library
	and Global Health Database from 1 January 1990 to 23 April 2013,
	without language restriction. Data extraction was performed by two
	investigators independently, and data was appraised for quality and
	content. Data on barriers and facilitators, and the effect of interventions,
	were explored using content analysis and narrative synthesis. We
	conducted a meta-analysis of determinants of IPTp and ITN uptake
	using random effects models, and performed subgroup analysis to evaluate
	consistency across interventions and study populations, countries,
	and enrolment sites. We did not perform a meta-ethnography of qualitative
	data. Ninety-eight articles were included, of which 20 were intervention
	studies. Key barriers to the provision of IPTp and ITNs were unclear
	policy and guidance on IPTp; general healthcare system issues, such
	as stockouts and user fees; health facility issues stemming from
	poor organisation, leading to poor quality of care; poor healthcare
	provider performance, including confusion over the timing of each
	IPTp dose; and women's poor antenatal attendance, affecting IPTp
	uptake. Key determinants of IPTp coverage were education, knowledge
	about malaria/IPTp, socio-economic status, parity, and number and
	timing of antenatal clinic visits. Key determinants of ITN coverage
	were employment status, education, knowledge about malaria/ITNs,
	age, and marital status. Predictors showed regional variations.Delivery
	of ITNs through antenatal clinics presents fewer problems than delivery
	of IPTp. Many obstacles to IPTp delivery are relatively simple barriers
	that could be resolved in the short term. Other barriers are more
	entrenched within the overall healthcare system or socio-economic/cultural
	contexts, and will require medium- to long-term strategies. Please
	see later in the article for the Editors' Summary.},
  doi = {10.1371/journal.pmed.1001488},
  institution = {Department of Clinical Sciences, Liverpool School of Tropical Medicine,
	Liverpool, United Kingdom. j.hill@liv.ac.uk},
  language = {eng},
  medline-pst = {ppublish},
  number = {7},
  owner = {Philip B},
  pii = {PMEDICINE-D-13-00337},
  pmid = {23935459},
  timestamp = {2014.02.18},
  url = {http://dx.doi.org/10.1371/journal.pmed.1001488}
}

@ARTICLE{Hill2007,
  author = {Hill, N and Lenglet, A and Arnez, A M and Carneiro, I},
  title = {Plant based insect repellent and insecticide treated bed nets to
	protect against malaria in areas of early evening biting vectors:
	double blind randomised placebo controlled clinical trial in the
	Bolivian Amazon},
  journal = {BMJ},
  year = {2007},
  volume = {335},
  pages = {1023-1023},
  doi = {10.1136/bmj.39356.574641.55},
  month = {Nov},
  number = {7628},
  owner = {Philip B},
  publisher = {BMJ},
  timestamp = {2014.02.18},
  url = {http://dx.doi.org/10.1136/bmj.39356.574641.55}
}

@ARTICLE{Howard2000,
  author = {Howard, SC and Omumbo, J and Nevill, C and Some, ES and Donnelly,
	CA and Snow, RW},
  title = {Evidence for a mass community effect of insecticide-treated bednets
	on the incidence of malaria on the Kenyan coast},
  journal = {Transactions of the Royal Society of Tropical Medicine and Hygiene},
  year = {2000},
  volume = {94},
  pages = {357--360},
  number = {4},
  owner = {Philip B},
  publisher = {Elsevier},
  timestamp = {2013.08.21},
  url = {http://www.sciencedirect.com/science/article/pii/S0035920300901032}
}

@ARTICLE{Iwashita2014,
  author = {Iwashita, Hanako and Dida, Gabriel O. and Sonye, George O. and Sunahara,
	Toshihiko and Futami, Kyoko and Njenga, Sammy M. and Chaves, Luis
	F. and Minakawa, Noboru},
  title = {Push by a net, pull by a cow: can zooprophylaxis enhance the impact
	of insecticide treated bed nets on malaria control?},
  journal = {Parasites \& Vectors},
  year = {2014},
  volume = {7},
  pages = {52},
  doi = {10.1186/1756-3305-7-52},
  pii = {1756-3305-7-52},
  pmid = {24472517},
  timestamp = {2014.03.04},
  url = {http://dx.doi.org/10.1186/1756-3305-7-52}
}

@ARTICLE{Killeen2000,
  author = {Killeen, G. F., Gerry F and McKenzie, F Ellis, and Foy, Brian D and
	Schieffelin, Catherine and Billingsley, Peter F and Beier, John C},
  title = {A simplified model for predicting malaria entomologic inoculation
	rates based on entomologic and parasitologic parameters relevant
	to control},
  journal = {The American Journal of Tropical Medicine and Hygiene},
  year = {2000},
  volume = {62},
  pages = {535},
  number = {5},
  owner = {Philip B},
  publisher = {NIH Public Access},
  timestamp = {2013.08.21}
}

@ARTICLE{Killeen2014,
  author = {Killeen, Gerry F and Chitnis, Nakul},
  title = {Potential causes and consequences of behavioural resilience and resistance
	in malaria vector populations: a mathematical modelling analysis},
  journal = {Malar J},
  year = {2014},
  volume = {13},
  pages = {10--1186},
  number = {97},
  owner = {user},
  timestamp = {2015.03.18}
}

@ARTICLE{Killeen2001,
  author = {Killeen, Gerry F and McKenzie, F Ellis and Foy, Brian D and B{\o}gh,
	Claus and Beier, John C},
  title = {The availability of potential hosts as a determinant of feeding behaviours
	and malaria transmission by African mosquito populations},
  journal = {Transactions of the Royal Society of Tropical Medicine and Hygiene},
  year = {2001},
  volume = {95},
  pages = {469--476},
  number = {5},
  owner = {Philip B},
  publisher = {Elsevier},
  timestamp = {2013.08.20},
  url = {http://www.sciencedirect.com/science/article/pii/S0035920301900057}
}

@ARTICLE{Killeen2006,
  author = {Killeen, Gerry F. and Ross, Amanda and Smith, Thomas},
  title = {Infectiousness of malaria-endemic human populations to vectors.},
  journal = {Am J Trop Med Hyg},
  year = {2006},
  volume = {75},
  pages = {38--45},
  abstract = {Despite its key role in determining the stability and intensity of
	malaria transmission, the infectiousness of human populations to
	mosquitoes has rarely been estimated. Field-based analyses of malaria
	transmission have frequently relied on the prevalence of asexual
	parasites or gametocytes as proxies for infectiousness. We now summarize
	empirical data on human infectiousness from Africa and Papua New
	Guinea. Over a wide range of transmission intensities there is little
	relationship between the infectiousness of human populations to vector
	mosquitoes and mosquito-to-human transmission intensity. We compare
	these data with the predictions of a stochastic simulation model
	of Plasmodium falciparum epidemiology. This model predicted little
	variation in the infectiousness of the human population for entomologic
	inoculation rates (EIRs) greater than approximately 10 infectious
	bites per year, demonstrating that the lack of relationship between
	the EIR and the infectious reservoir can be explained without invoking
	any effects of acquired transmission-blocking immunity. The near
	absence of field data from areas with an EIR < 10 per year precluded
	validation of the model predictions for low EIR values. These results
	suggest that interventions reducing mosquito-to-human transmission
	will have little or no effect on human infectiousness at the levels
	of transmission found in most rural areas of sub-Saharan Africa.
	Unless very large reductions in transmission can be achieved, measures
	to prevent mosquito-to-human transmission need to be complemented
	with interventions that reduce the density or infectiousness of blood
	stage parasites.},
  institution = {Ifakara Health Research and Development Center, Ifakara, Tanzania.
	gkilleen@ihrdc.or.tz},
  keywords = {Animals; Culicidae, parasitology/physiology; Endemic Diseases; Humans;
	Insect Vectors, parasitology/physiology; Malaria, epidemiology/prevention
	/&/ control/transmission; Models, Statistical; Stochastic Processes},
  language = {eng},
  medline-pst = {ppublish},
  month = {Aug},
  number = {2 Suppl},
  owner = {Philip B},
  pii = {75/2_suppl/38},
  pmid = {16931814},
  timestamp = {2013.08.20}
}

@ARTICLE{Killeen2007a,
  author = {Killeen, Gerry F. and Smith, Thomas A.},
  title = {Exploring the contributions of bed nets, cattle, insecticides and
	excitorepellency to malaria control: a deterministic model of mosquito
	host-seeking behaviour and mortality},
  journal = {Transactions of the Royal Society of Tropical Medicine and Hygiene},
  year = {2007},
  volume = {101},
  pages = {867--880},
  doi = {10.1016/j.trstmh.2007.04.022},
  month = {Sep},
  number = {9},
  owner = {Philip B},
  publisher = {Oxford University Press},
  timestamp = {2013.08.20},
  url = {http://dx.doi.org/10.1016/j.trstmh.2007.04.022}
}

@ARTICLE{Killeen2007b,
  author = {Killeen, Gerry F. and Smith, Tom A. and Ferguson, Heather M. and
	Mshinda, Hassan and Abdulla, Salim and Lengeler, Christian and Kachur,
	Steven P.},
  title = {Preventing Childhood Malaria in Africa by Protecting Adults from
	Mosquitoes with Insecticide-Treated Nets},
  journal = {PLoS Medicine},
  year = {2007},
  volume = {4},
  pages = {e229},
  doi = {10.1371/journal.pmed.0040229},
  number = {7},
  owner = {Philip B},
  publisher = {Public Library of Science},
  timestamp = {2013.08.20},
  url = {http://dx.doi.org/10.1371/journal.pmed.0040229}
}

@ARTICLE{Kiszewski2010,
  author = {Kiszewski, A. E. and Darling, S. T.},
  title = {Estimating a mosquito repellent's potential to reduce malaria in
	communities.},
  journal = {Journal of Vector-Borne Diseases},
  year = {2010},
  volume = {47},
  pages = {217--221},
  abstract = {Probability models for assessing a mosquito repellent's potential
	to reduce malaria transmission are not readily available to public
	health researchers. To provide a means for estimating the epidemiological
	efficacy of mosquito repellents in communities, we developed a simple
	mathematical model.A static probability model is presented to simulate
	malaria infection in a community during a single transmission season.
	The model includes five parameters- sporozoite rate, human infection
	rate, biting pressure, repellent efficacy, and product-acceptance
	rate.The model assumes that a certain percentage of the population
	uses a personal mosquito repellent over the course of a seven-month
	transmission season and that this repellent maintains a constant
	rate of protective efficacy against the bites of malaria vectors.This
	model measures the probability of evading infection in circumstances
	where vector biting pressure, repellent efficacy, and product acceptance
	may vary. [corrected]Absolute protection using mosquito repellents
	alone requires high rates of repellent efficacy and product acceptance.
	[corrected] Using performance data from a highly effective repellent,
	the model estimates an 88.9\% reduction of infections over a seven-
	month transmission season. A corresponding reduction in the incidence
	of super-infection in community members not completely evading infection
	can also be presumed. Thus, the model shows that mass distribution
	of a repellent with >98\% efficacy and >98\% product acceptance would
	suppress new malaria infections to levels lower than those achieved
	with insecticide treated nets (ITNs). A combination of both interventions
	could create synergies that result in reductions of disease burden
	significantly greater than with the use of ITNs alone.},
  institution = {Natural and Applied Sciences, Bentley University, Waltham, MA, USA.},
  keywords = {Animals; Culicidae, drug effects; Humans; Insect Repellents, pharmacology;
	Malaria, epidemiology/prevention /&/ control/transmission; Models,
	Theoretical; Mosquito Control, methods; Residence Characteristics;
	Rural Health},
  language = {eng},
  medline-pst = {ppublish},
  month = {Dec},
  number = {4},
  owner = {Philip B},
  pmid = {21178214},
  timestamp = {2014.02.18}
}

@ARTICLE{Klepac2013,
  author = {Klepac, P. and Metcalf, C. J. E. and McLean, A. R. and Hampson, K.},
  title = {Towards the endgame and beyond: complexities and challenges for the
	elimination of infectious diseases},
  journal = {PHILOS T ROY SOC B},
  year = {2013},
  volume = {368},
  doi = {10.1098/rstb.2012.0137},
  issn = {1471-2970},
  month = {Jun},
  number = {1623},
  owner = {Philip B},
  publisher = {The Royal Society},
  timestamp = {2014.12.13}
}

@ARTICLE{Koella1991,
  author = {Koella, Jacob C.},
  title = {On the use of mathematical models of malaria transmission},
  journal = {Acta Tropica},
  year = {1991},
  volume = {49},
  pages = {1--25},
  doi = {10.1016/0001-706X(91)90026-G},
  month = {Apr},
  number = {1},
  owner = {Philip B},
  publisher = {Elsevier},
  timestamp = {2013.08.20},
  url = {http://dx.doi.org/10.1016/0001-706X(91)90026-G}
}

@ARTICLE{Koella2009,
  author = {Koella, Jacob C. and Lynch, Penelope A. and Thomas, Matthew B. and
	Read, Andrew F.},
  title = {Towards evolution-proof malaria control with insecticides},
  journal = {Evolutionary Applications},
  year = {2009},
  volume = {2},
  pages = {469-480},
  doi = {10.1111/j.1752-4571.2009.00072.x},
  month = {Nov},
  number = {4},
  owner = {Philip B},
  publisher = {Wiley Blackwell (Blackwell Publishing)},
  timestamp = {2013.08.20},
  url = {http://dx.doi.org/10.1111/j.1752-4571.2009.00072.x}
}

@ARTICLE{Koella2011,
  author = {Koella, Jacob C. and Saddler, Adam and Karacs, Thomas P. S.},
  title = {Blocking the evolution of insecticide-resistant malaria vectors with
	a microsporidian},
  journal = {Evolutionary Applications},
  year = {2011},
  volume = {5},
  pages = {283-292},
  doi = {10.1111/j.1752-4571.2011.00219.x},
  month = {Apr},
  number = {3},
  owner = {Philip B},
  publisher = {Wiley Blackwell (Blackwell Publishing)},
  timestamp = {2013.08.21},
  url = {http://dx.doi.org/10.1111/j.1752-4571.2011.00219.x}
}

@ARTICLE{Kulma2013,
  author = {Kulma, Katarzyna and Saddler, Adam and Koella, Jacob C.},
  title = {Effects of Age and Larval Nutrition on Phenotypic Expression of Insecticide-Resistance
	in Anopheles Mosquitoes},
  journal = {PLoS ONE},
  year = {2013},
  volume = {8},
  pages = {e58322},
  doi = {10.1371/journal.pone.0058322},
  editor = {Brooke, BasilEditor},
  month = {Mar},
  number = {3},
  owner = {Philip B},
  publisher = {Public Library of Science},
  timestamp = {2013.08.21},
  url = {http://dx.doi.org/10.1371/journal.pone.0058322}
}

@ARTICLE{LeMenach2007,
  author = {Le Menach, Arnaud and Takala, Shannon and McKenzie, F Ellis and Perisse,
	Andre and Harris, Anthony and Flahault, Antoine and Smith, David
	L},
  title = {An elaborated feeding cycle model for reductions in vectorial capacity
	of night-biting mosquitoes by insecticide-treated nets},
  journal = {Malaria Journal},
  year = {2007},
  volume = {6},
  pages = {10},
  doi = {10.1186/1475-2875-6-10},
  number = {1},
  owner = {Philip B},
  publisher = {Springer (Biomed Central Ltd.)},
  timestamp = {2013.08.20},
  url = {http://dx.doi.org/10.1186/1475-2875-6-10}
}

@ARTICLE{Lindsay1992,
  author = {Lindsay, SW and Adiamah, JH and Armstrong, JRM},
  title = {The effect of permethrin-impregnated bednets on house entry by mosquitoes
	(Diptera: Culicidae) in The Gambia},
  journal = {Bulletin of Entomological Research},
  year = {1992},
  volume = {82},
  pages = {49--55},
  number = {01},
  owner = {Philip B},
  publisher = {Cambridge Univ Press},
  timestamp = {2013.08.20},
  url = {http://journals.cambridge.org/production/action/cjoGetFulltext?fulltextid=2621828}
}

@ARTICLE{Lynch2012,
  author = {Lynch, Penelope A and Grimm, Uwe and Thomas, Matthew B and Read,
	Andrew F},
  title = {Prospective malaria control using entomopathogenic fungi: comparative
	evaluation of impact on transmission and selection for resistance},
  journal = {Malar J},
  year = {2012},
  volume = {11},
  pages = {383},
  doi = {10.1186/1475-2875-11-383},
  issn = {1475-2875},
  number = {1},
  owner = {Philip B},
  publisher = {Springer Science + Business Media},
  timestamp = {2015.05.03},
  url = {http://dx.doi.org/10.1186/1475-2875-11-383}
}

@ARTICLE{Lynd2010,
  author = {Lynd, A. and Weetman, D. and Barbosa, S. and Egyir Yawson, A. and
	Mitchell, S. and Pinto, J. and Hastings, I. and Donnelly, M. J.},
  title = {Field, Genetic, and Modeling Approaches Show Strong Positive Selection
	Acting upon an Insecticide Resistance Mutation in Anopheles gambiae
	s.s.},
  journal = {Molecular Biology and Evolution},
  year = {2010},
  volume = {27},
  pages = {1117-1125},
  doi = {10.1093/molbev/msq002},
  month = {Apr},
  number = {5},
  owner = {Philip B},
  publisher = {Oxford University Press},
  timestamp = {2013.08.21},
  url = {http://dx.doi.org/10.1093/molbev/msq002}
}

@ARTICLE{Macdonald1952,
  author = {Macdonald, Gr},
  title = {The analysis of the sporozoite rate.},
  journal = {Tropical diseases bulletin},
  year = {1952},
  volume = {49},
  pages = {569},
  number = {6},
  owner = {Philip B},
  timestamp = {2013.08.21}
}

@ARTICLE{Magesa1991,
  author = {Magesa, SM and Wilkes, TJ and Mnzava, AEP and Njunwa, KJ and Myamba,
	J and Kivuyo, MDP and Hill, N and Lines, JD and Curtis, CF},
  title = {Trial of pyrethroid impregnated bednets in an area of Tanzania holoendemic
	for malaria Part 2. Effects on the malaria vector population},
  journal = {Acta tropica},
  year = {1991},
  volume = {49},
  pages = {97--108},
  number = {2},
  owner = {Philip B},
  publisher = {Elsevier},
  timestamp = {2013.08.21},
  url = {http://www.sciencedirect.com/science/article/pii/0001706X9190057Q}
}

@ARTICLE{MartinezTorres1998,
  author = {Martinez-Torres, D. and Chandre, F. and Williamson, M. S. and Darriet,
	F. and Berge, J. B. and Devonshire, A. L. and Guillet, P. and Pasteur,
	N. and Pauron, D.},
  title = {Molecular characterization of pyrethroid knockdown resistance (kdr)
	in the major malaria vector Anopheles gambiae s.s.},
  journal = {Insect Molecular Biology},
  year = {1998},
  volume = {7},
  pages = {179--184},
  doi = {10.1046/j.1365-2583.1998.72062.x},
  month = {May},
  number = {2},
  owner = {Philip B},
  publisher = {Wiley Blackwell (Blackwell Publishing)},
  timestamp = {2013.08.20},
  url = {http://dx.doi.org/10.1046/j.1365-2583.1998.72062.x}
}

@ARTICLE{Mathenge2001,
  author = {Mathenge, Evan M and Gimnig, John E and Kolczak, Margarette and Ombok,
	Maurice and Irungu, Lucy W and Hawley, William A},
  title = {Effect of permethrin-impregnated nets on exiting behavior, blood
	feeding success, and time of feeding of malaria mosquitoes (Diptera:
	Culicidae) in western Kenya},
  journal = {Journal of Medical Entomology},
  year = {2001},
  volume = {38},
  pages = {531--536},
  number = {4},
  owner = {Philip B},
  publisher = {BioOne},
  timestamp = {2013.08.21},
  url = {http://www.bioone.org/doi/abs/10.1603/0022-2585-38.4.531}
}

@ARTICLE{Mathias2011,
  author = {Mathias, Derrick K and Ochomo, Eric and Atieli, Francis and Ombok,
	Maurice and Bayoh, M Nabie and Olang, George and Muhia, Damaris and
	Kamau, Luna and Vulule, John M and Hamel, Mary J and others},
  title = {Spatial and temporal variation in the kdr allele L1014S in Anopheles
	gambiae ss and phenotypic variability in susceptibility to insecticides
	in Western Kenya},
  journal = {Malar J},
  year = {2011},
  volume = {10},
  pages = {10},
  number = {1},
  owner = {user},
  publisher = {BioMed Central Ltd},
  timestamp = {2015.03.18}
}

@ARTICLE{Moiroux2012,
  author = {Moiroux, N. and Gomez, M. B. and Pennetier, C. and Elanga, E. and
	Djenontin, A. and Chandre, F. and Djegbe, I. and Guis, H. and Corbel,
	V.},
  title = {Changes in Anopheles funestus Biting Behavior Following Universal
	Coverage of Long-Lasting Insecticidal Nets in Benin},
  journal = {Journal of Infectious Diseases},
  year = {2012},
  volume = {206},
  pages = {1622-1629},
  doi = {10.1093/infdis/jis565},
  month = {Oct},
  number = {10},
  owner = {Philip B},
  publisher = {Oxford University Press (OUP)},
  timestamp = {2014.02.18},
  url = {http://dx.doi.org/10.1093/infdis/jis565}
}

@ARTICLE{Moore2007,
  author = {Moore, Sarah J and Hill, Nigel and Ruiz, Carmen and Cameron, Mary
	M},
  title = {Field evaluation of traditionally used plant-based insect repellents
	and fumigants against the malaria vector Anopheles darlingi in Riberalta,
	Bolivian Amazon},
  journal = {Journal of Medical Entomology},
  year = {2007},
  volume = {44},
  pages = {624--630},
  number = {4},
  owner = {Philip B},
  publisher = {BioOne},
  timestamp = {2013.08.20}
}

@ARTICLE{Mouchet1961,
  author = {Mouchet, J and Cavali{\'e}, P and Callies, JM and Marticou, H},
  title = {L'irritabilit{\'e} vis {\`a} vis du DDT d'Anopheles gambiae et d'A.
	funestus dans le Nord-Cameroun},
  journal = {Rivista di Malariologia},
  year = {1961},
  volume = {40},
  owner = {Philip B},
  timestamp = {2013.08.21}
}

@ARTICLE{Murray2012,
  author = {Murray, Christopher JL and Rosenfeld, Lisa C and Lim, Stephen S and
	Andrews, Kathryn G and Foreman, Kyle J and Haring, Diana and Fullman,
	Nancy and Naghavi, Mohsen and Lozano, Rafael and Lopez, Alan D},
  title = {Global malaria mortality between 1980 and 2010: a systematic analysis},
  journal = {The Lancet},
  year = {2012},
  volume = {379},
  pages = {413--431},
  doi = {10.1016/S0140-6736(12)60034-8},
  month = {Feb},
  number = {9814},
  owner = {Philip B},
  publisher = {Elsevier},
  timestamp = {2013.08.20},
  url = {http://dx.doi.org/10.1016/S0140-6736(12)60034-8}
}

@ARTICLE{Mutuku2011,
  author = {Mutuku, Francis M and King, Charles H and Mungai, Peter and Mbogo,
	Charles and Mwangangi, Joseph and Muchiri, Eric M and Walker, Edward
	D and Kitron, Uriel},
  title = {Impact of insecticide-treated bed nets on malaria transmission indices
	on the south coast of Kenya},
  journal = {Malaria Journal},
  year = {2011},
  volume = {10},
  pages = {356},
  doi = {10.1186/1475-2875-10-356},
  number = {1},
  owner = {Philip B},
  publisher = {Springer (Biomed Central Ltd.)},
  timestamp = {2013.08.20},
  url = {http://dx.doi.org/10.1186/1475-2875-10-356}
}

@ARTICLE{Najera2011,
  author = {N{\'a}jera, Jos{\'e} A and Gonz{\'a}lez-Silva, Matiana and Alonso,
	Pedro L},
  title = {Some lessons for the future from the Global Malaria Eradication Programme
	(1955--1969)},
  journal = {PLoS medicine},
  year = {2011},
  volume = {8},
  pages = {e1000412},
  number = {1},
  owner = {user},
  publisher = {Public Library of Science},
  timestamp = {2015.03.18}
}

@ARTICLE{Nabarro1998,
  author = {Nabarro, D. N.},
  title = {The \&quot;Roll Back Malaria\&quot; Campaign},
  journal = {Science},
  year = {1998},
  volume = {280},
  pages = {2067-2068},
  doi = {10.1126/science.280.5372.2067},
  month = {Jun},
  number = {5372},
  owner = {Philip B},
  publisher = {American Association for the Advancement of Science (AAAS)},
  timestamp = {2013.09.17},
  url = {http://dx.doi.org/10.1126/science.280.5372.2067}
}

@ARTICLE{Nauen2007,
  author = {Nauen, Ralf},
  title = {Insecticide resistance in disease vectors of public health importance},
  journal = {Pest Management Science},
  year = {2007},
  volume = {63},
  pages = {628--633},
  number = {7},
  owner = {Philip B},
  publisher = {Wiley Online Library},
  timestamp = {2013.08.21},
  url = {http://onlinelibrary.wiley.com/doi/10.1002/ps.1406/full}
}

@ARTICLE{NGuessan2007,
  author = {NGuessan, Raphael and Corbel, Vincent and Akogbeto, M.to, Martin
	and Rowland, Mark},
  title = {Reduced efficacy of insecticide-treated nets and indoor residual
	spraying for malaria control in pyrethroid resistance area, Benin},
  journal = {Emerging Infectious Diseases},
  year = {2007},
  volume = {13},
  pages = {199},
  number = {2},
  owner = {Philip B},
  publisher = {Centers for Disease Control},
  timestamp = {2013.08.20}
}

@ARTICLE{Nkya2014,
  author = {Nkya, Theresia Estomih and Poupardin, Rodolphe and Laporte, Frederic
	and Akhouayri, Idir and Mosha, Franklin and Magesa, Stephen and Kisinza,
	William and David, Jean-Philippe},
  title = {Impact of agriculture on the selection of insecticide resistance
	in the malaria vector Anopheles gambiae: a multigenerational study
	in controlled conditions.},
  journal = {Parasit Vectors},
  year = {2014},
  volume = {7},
  pages = {480},
  abstract = {Resistance of mosquitoes to insecticides is mainly attributed to their
	adaptation to vector control interventions. Although pesticides used
	in agriculture have been frequently mentioned as an additional force
	driving the selection of resistance, only a few studies were dedicated
	to validate this hypothesis and characterise the underlying mechanisms.
	While insecticide resistance is rising dramatically in Africa, deciphering
	how agriculture affects resistance is crucial for improving resistance
	management strategies. In this context, the multigenerational effect
	of agricultural pollutants on the selection of insecticide resistance
	was examined in Anopheles gambiae.An urban Tanzanian An. gambiae
	population displaying a low resistance level was used as a parental
	strain for a selection experiment across 20 generations. At each
	generation larvae were selected with a mixture containing pesticides
	and herbicides classically used in agriculture in Africa. The resistance
	levels of adults to deltamethrin, DDT and bendiocarb were compared
	between the selected and non-selected strains across the selection
	process together with the frequency of kdr mutations. A microarray
	approach was used for pinpointing transcription level variations
	selected by the agricultural pesticide mixture at the adult stage.A
	gradual increase of adult resistance to all insecticides was observed
	across the selection process. The frequency of the L1014S kdr mutation
	rose from 1.6\% to 12.5\% after 20 generations of selection. Microarray
	analysis identified 90 transcripts over-transcribed in the selected
	strain as compared to the parental and the non-selected strains.
	Genes encoding cuticle proteins, detoxification enzymes, proteins
	linked to neurotransmitter activity and transcription regulators
	were mainly affected. RT-qPCR transcription profiling of candidate
	genes across multiple generations supported their link with insecticide
	resistance.This study confirms the potency of agriculture in selecting
	for insecticide resistance in malaria vectors. We demonstrated that
	the recurrent exposure of larvae to agricultural pollutants can select
	for resistance mechanisms to vector control insecticides at the adult
	stage. Our data suggest that in addition to selected target-site
	resistance mutations, agricultural pollutants may also favor cuticle,
	metabolic and synaptic transmission-based resistance mechanisms.
	These results emphasize the need for integrated resistance management
	strategies taking into account agriculture activities.},
  doi = {10.1186/s13071-014-0480-z},
  institution = {Universit� Grenoble-Alpes, Grenoble, France. jean-philippe.david@ujf-grenoble.fr.},
  language = {eng},
  medline-pst = {epublish},
  owner = {Philip B},
  pii = {s13071-014-0480-z},
  pmid = {25318645},
  timestamp = {2015.06.08},
  url = {http://dx.doi.org/10.1186/s13071-014-0480-z}
}

@ARTICLE{Noedl2008,
  author = {Noedl, Harald and Se, Youry and Schaecher, Kurt and Smith, Bryan
	L. and Socheat, Duong and Fukuda, Mark M.},
  title = {Evidence of Artemisinin-Resistant Malaria in Western Cambodia},
  journal = {New England Journal of Medicine},
  year = {2008},
  volume = {359},
  pages = {2619--2620},
  doi = {10.1056/NEJMc0805011},
  month = {Dec},
  number = {24},
  owner = {Philip B},
  publisher = {New England Journal of Medicine},
  timestamp = {2013.08.20},
  url = {http://dx.doi.org/10.1056/NEJMc0805011}
}

@ARTICLE{Nwane2009,
  author = {Nwane, Philippe and Etang, Josiane and Chouaibou, Mouhamadou and
	Toto, Jean Claude and Kerah-Hinzoumbe, Clement and Mimpfoundi, Remy
	and Awono-Ambene, Herman Parfait and Simard, Frederic},
  title = {Trends in DDT and pyrethroid resistance in Anopheles gambiae s.s.
	populations from urban and agro-industrial settings in southern Cameroon.},
  journal = {BMC Infect Dis},
  year = {2009},
  volume = {9},
  pages = {163},
  __markedentry = {[Philip B:6]},
  abstract = {Pyrethroid insecticides are widely used for insect pest control in
	Cameroon. In certain insect species, particularly the malaria vector
	Anopheles gambiae, resistance to this class of insecticides is a
	source of great concern and needs to be monitored in order to sustain
	the efficacy of vector control operations in the fields. This study
	highlights trends in DDT and pyrethroid resistance in wild An. gambiae
	populations from South Cameroon.Mosquitoes were collected between
	2001 and 2007 in four sites in South Cameroon, where insecticides
	are used for agricultural or personal protection purposes. Insecticide
	use was documented in each site by interviewing residents. Batches
	of 2-4 days old adult female mosquitoes reared from larval collections
	were tested for susceptibility to DDT, permethrin and deltamethrin
	using standard WHO procedures. Control, dead and survivors mosquitoes
	from bioassays were identified by PCR-RFLP and characterized for
	the kdr mutations using either the AS-PCR or the HOLA method.Four
	chemical insecticide groups were cited in the study sites: organochlorines,
	organophosphates, carbamates and pyrethroids. These chemicals were
	used for personal, crop or wood protection. In the four An. gambiae
	populations tested, significant variation in resistance levels, molecular
	forms composition and kdr frequencies were recorded in the time span
	of the study. Increases in DDT and pyrethroid resistance, as observed
	in most areas, were generally associated with an increase in the
	relative frequency of the S molecular form carrying the kdr mutations
	at higher frequencies. In Mangoum, however, where only the S form
	was present, a significant increase in the frequency of kdr alleles
	between 2003 to 2007 diverged with a decrease of the level of resistance
	to DDT and pyrethroids. Analyses of the kdr frequencies in dead and
	surviving mosquitoes showed partial correlation between the kdr genotypes
	and resistance phenotypes, suggesting that the kdr mechanism may
	act with certain co-factors to be identified.These results demonstrate
	the ongoing spread of kdr alleles in An. gambiae in Central Africa.
	The rapid evolution of insecticide resistance in this highly dynamic
	and genetically polymorphic species remains a challenge for its control.},
  doi = {10.1186/1471-2334-9-163},
  institution = {Organisation de Coordination pour la lutte contre les End�mies en
	Afrique Centrale, Yaound�, Cameroun. philino07@yahoo.fr},
  keywords = {Animals; Anopheles gambiae, drug effects/genetics; Cameroon; DDT,
	pharmacology; Female; Genotype; Insecticide Resistance, genetics;
	Insecticides, pharmacology; Pyrethrins, pharmacology},
  language = {eng},
  medline-pst = {epublish},
  owner = {Philip B},
  pii = {1471-2334-9-163},
  pmid = {19793389},
  timestamp = {2015.06.08},
  url = {http://dx.doi.org/10.1186/1471-2334-9-163}
}

@ARTICLE{Ogoma2012,
  author = {Ogoma, Sheila B and Moore, Sarah J and Maia, Marta F},
  title = {A systematic review of mosquito coils and passive emanators: defining
	recommendations for spatial repellency testing methodologies},
  journal = {Parasites \& Vectors},
  year = {2012},
  volume = {5},
  pages = {287},
  doi = {10.1186/1756-3305-5-287},
  number = {1},
  owner = {Philip B},
  publisher = {Springer (Biomed Central Ltd.)},
  timestamp = {2013.08.21},
  url = {http://dx.doi.org/10.1186/1756-3305-5-287}
}

@ARTICLE{Okumu2011,
  author = {Okumu, Fredros O and Moore, Sarah J},
  title = {Combining indoor residual spraying and insecticide-treated nets for
	malaria control in Africa: a review of possible outcomes and an outline
	of suggestions for the future},
  journal = {Malaria Journal},
  year = {2011},
  volume = {10},
  pages = {208},
  doi = {10.1186/1475-2875-10-208},
  number = {1},
  owner = {Philip B},
  publisher = {Springer (Biomed Central Ltd.)},
  timestamp = {2013.09.15},
  url = {http://dx.doi.org/10.1186/1475-2875-10-208}
}

@ARTICLE{Padonou2012,
  author = {Padonou, Gil Germain and Gbedjissi, Ghelus and Yadouleton, Anges
	and Azondekon, Roseric and Razack, Osse and Oussou, Olivier and Gnanguenon,
	Virgile and Rock, Aikpon and Sezonlin, Michel and Akogbeto, Martin
	and others},
  title = {Decreased proportions of indoor feeding and endophily in Anopheles
	gambiae sl populations following the indoor residual spraying and
	insecticide-treated net interventions in Benin (West Africa)},
  journal = {Parasites \& vectors},
  year = {2012},
  volume = {5},
  pages = {1--10},
  number = {1},
  owner = {Philip B},
  publisher = {BioMed Central},
  timestamp = {2013.08.21}
}

@ARTICLE{Pates2005,
  author = {Pates, Helen and Curtis, Christopher},
  title = {Mosquito behavior and vector control},
  journal = {Annual Review of Entomology},
  year = {2005},
  volume = {50},
  pages = {53-70},
  doi = {10.1146/annurev.ento.50.071803.130439},
  month = {Jan},
  number = {1},
  owner = {Philip B},
  publisher = {Annual Reviews},
  timestamp = {2013.08.21},
  url = {http://dx.doi.org/10.1146/annurev.ento.50.071803.130439}
}

@ARTICLE{Pennetier2007,
  author = {Pennetier, C�dric and Corbel, Vincent and Boko, P�lagie and Odjo,
	Abibatou and N'Guessan, Rapha�l and Lapied, Bruno and Hougard,
	Jean-Marc},
  title = {Synergy between repellents and non-pyrethroid insecticides strongly
	extends the efficacy of treated nets against Anopheles gambiae.},
  journal = {Malaria Journal},
  year = {2007},
  volume = {6},
  pages = {38},
  abstract = {To manage the kdr pyrethroid-resistance in Anopheline malaria vectors,
	new compounds or new strategies are urgently needed. Recently, mixing
	repellents (DEET) and a non-pyrethroid insecticide (propoxur) was
	shown to be as effective as deltamethrin, a standard pyrethroid,
	under laboratory conditions, because of a strong synergy between
	the two compounds. In the present study, the interactions between
	two repellents (DEET and KBR 3023) and a non-pyrethroid insecticide
	(pyrimiphos methyl or PM) on netting were investigated. The residual
	efficacy and the inhibition of blood feeding conferred by these mixtures
	were assessed against Anopheles gambiae mosquitoes.DEET and KBR 3023
	were mixed with pyrimiphos methyl (PM), a organophosphate (OP) insecticide.
	The performance of mono- and bi-impregnated nets against adult mosquitoes
	was assessed using a miniaturized, experimental hut system (laboratory
	tunnel tests) that allows expression of behavioural responses to
	insecticide, particularly the mortality and blood feeding effects.Both
	mixtures (PM+DEET and PM+KBR3023) induced 95\% mortality for more
	than two months compared with less than one week for each compound
	used alone, then reflecting a strong synergy between the repellents
	and PM. A similar trend was observed with the blood feeding rates,
	which were significantly lower for the mixtures than for each component
	alone.Synergistic interactions between organophosphates and repellents
	may be of great interest for vector control as they may contribute
	to increase the residual life of impregnated materials and improve
	the control of pyrethroid-resistance mosquitoes. These results prompt
	the need to evaluate the efficacy of repellent/non-pyrethroid insecticide
	mixtures against field populations of An. gambiae showing high level
	of resistance to Ops and pyrethroids.},
  doi = {10.1186/1475-2875-6-38},
  institution = {Institut de Recherche pour le D�veloppement, Cotonou, B�nin.
	Cedric.Pennetier@ird.fr},
  keywords = {Animals; Anopheles gambiae, growth /&/ development/parasitology; Bedding
	and Linens; DEET; Drug Synergism; Feeding Behavior, drug effects;
	Female; Guinea Pigs; Insect Repellents; Insect Vectors, growth /&/
	development/parasitology; Insecticides; Mosquito Control, methods;
	Organophosphates; Organothiophosphorus Compounds; Piperidines; Pyrethrins},
  language = {eng},
  medline-pst = {epublish},
  owner = {Philip B},
  pii = {1475-2875-6-38},
  pmid = {17394646},
  timestamp = {2014.02.24},
  url = {http://dx.doi.org/10.1186/1475-2875-6-38}
}

@ARTICLE{Pennetier2005,
  author = {Pennetier, Cedric and Corbel, Vincent and Hougard, Jean-Marc},
  title = {Combination of a non-pyrethroid insecticide and a repellent: a new
	approach for controlling knockdown-resistant mosquitoes.},
  journal = {American Journal of Tropical Medicine and Hygiene},
  year = {2005},
  volume = {72},
  pages = {739--744},
  abstract = {Although pyrethroid-treated materials are a promising tool for the
	prevention and the control of dengue in the tropics, the development
	of pyrethroid resistance in the main mosquito vector (Aedes aegypti)
	may negate their use for personal and/or community protection. In
	that context, the efficacy of a mixture of a repellent (N,N-diethyl
	toluamide [DEET]) and a non-pyrethroid insecticide (propoxur) was
	investigated under laboratory conditions against both pyrethroid-susceptible
	and pyrethroid-resistant mosquitoes with the knockdown resistance
	(kdr) mutation. The results showed that a combination of propoxur
	and DEET induced a knockdown effect and mortality as high as deltamethrin
	(a standard pyrethroid) against the susceptible strain, and significantly
	higher efficacy against the pyrethroid-resistant strain. This could
	be explained mainly by the existence of a strong synergistic interaction
	between DEET and propoxur in mosquitoes. This study constitutes a
	first step towards an alternative strategy for improving mosquito
	control in areas with pyrethroid resistance.},
  institution = {Laboratoire de Lutte contre les Insectes Nuisibles, Institut de Recherche
	pour le D�veloppement, Montpellier, France. cedric.pennetier@ird.fr},
  keywords = {Animals; Culicidae; DEET; Female; Insect Repellents; Insecticide Resistance;
	Insecticides; Propoxur},
  language = {eng},
  medline-pst = {ppublish},
  month = {Jun},
  number = {6},
  owner = {Philip B},
  pii = {72/6/739},
  pmid = {15964959},
  timestamp = {2014.02.24}
}

@ARTICLE{Pennetier2009,
  author = {Pennetier, Cedric and Costantini, Carlo and Corbel, Vincent and Licciardi,
	Severine and Dabire, Roch K. and Lapied, Bruno and Chandre, Fabrice
	and Hougard, Jean-Marc},
  title = {Synergy between repellents and organophosphates on bed nets: efficacy
	and behavioural response of natural free-flying An. gambiae mosquitoes.},
  journal = {PLoS One},
  year = {2009},
  volume = {4},
  pages = {e7896},
  abstract = {Chemicals are used on bed nets in order to prevent infected bites
	and to kill aggressive malaria vectors. Because pyrethroid resistance
	has become widespread in the main malaria vectors, research for alternative
	active ingredients becomes urgent. Mixing a repellent and a non-pyrethroid
	insecticide seemed to be a promising tool as mixtures in the laboratory
	showed the same features as pyrethroids.We present here the results
	of two trials run against free-flying Anopheles gambiae populations
	comparing the effects of two insect repellents (either DEET or KBR
	3023, also known as icaridin) and an organophosphate insecticide
	at low-doses (pirimiphos-methyl, PM) used alone and in combination
	on bed nets. We showed that mixtures of PM and the repellents induced
	higher exophily, blood feeding inhibition and mortality among wild
	susceptible and resistant malaria vectors than compounds used alone.
	Nevertheless the synergistic interactions are only involved in the
	high mortality induced by the two mixtures.These field trials argue
	in favour of the strategy of mixing repellent and organophosphate
	on bed nets to better control resistant malaria vectors.},
  doi = {10.1371/journal.pone.0007896},
  institution = {UR016-Caract�risation et Contr�le des Populations de Vecteurs,
	Institut de Recherche pour le D�veloppement, Montpellier, France.
	cedric.pennetier@ird.fr},
  keywords = {Alleles; Animals; Anopheles gambiae, physiology; Bedding and Linens;
	Behavior, Animal; DEET, administration /&/ dosage; Female; Genotype;
	Humans; Insect Repellents, pharmacology; Insecticide Resistance,
	drug effects/genetics; Male; Mosquito Control, methods; Mosquito
	Nets; Organophosphates, metabolism},
  language = {eng},
  medline-pst = {epublish},
  number = {11},
  owner = {Philip B},
  pmid = {19936249},
  timestamp = {2014.02.24},
  url = {http://dx.doi.org/10.1371/journal.pone.0007896}
}

@BOOK{Press1992,
  title = {Numerical recipes in Fortran 77: the art of scientific computing},
  publisher = {Cambridge university press},
  year = {1992},
  author = {Press, William H},
  volume = {1},
  owner = {Philip B},
  timestamp = {2013.08.21}
}

@ARTICLE{Quinones1998,
  author = {Qui{\~n}ones, Martha L and Lines, Jo and Thomson, Madeleine C and
	Jawara, Musa and Greenwood, Brian M},
  title = {Permethrin-treated bed nets do not have a �mass-killing effect�on
	village populations of Anopheles gambiae sl in The Gambia},
  journal = {Transactions of the Royal Society of Tropical Medicine and Hygiene},
  year = {1998},
  volume = {92},
  pages = {373--378},
  number = {4},
  owner = {Philip B},
  publisher = {Elsevier},
  timestamp = {2013.08.21},
  url = {http://www.sciencedirect.com/science/article/pii/S0035920398910537}
}

@ARTICLE{Raghavendra2011,
  author = {Raghavendra, Kamaraju and Barik, Tapan K. and Reddy, B. P. Niranjan
	and Sharma, Poonam and Dash, Aditya P.},
  title = {Malaria vector control: from past to future},
  journal = {Parasitology Research},
  year = {2011},
  volume = {108},
  pages = {757--779},
  doi = {10.1007/s00436-010-2232-0},
  month = {Apr},
  number = {4},
  owner = {Philip B},
  publisher = {Springer-Verlag},
  timestamp = {2013.08.20},
  url = {http://dx.doi.org/10.1007/s00436-010-2232-0}
}

@ARTICLE{Ranson2011,
  author = {Ranson, Hilary and N'Guessan, Raphael and Lines, Jonathan and Moiroux,
	Nicolas and Nkuni, Zinga and Corbel, Vincent},
  title = {Pyrethroid resistance in African anopheline mosquitoes: what are
	the implications for malaria control?},
  journal = {Trends in Parasitology},
  year = {2011},
  volume = {27},
  pages = {91--98},
  doi = {10.1016/j.pt.2010.08.004},
  month = {Feb},
  number = {2},
  owner = {Philip B},
  publisher = {Elsevier},
  timestamp = {2013.08.20},
  url = {http://dx.doi.org/10.1016/j.pt.2010.08.004}
}

@ARTICLE{Read2009,
  author = {Read, Andrew F. and Lynch, Penelope A. and Thomas, Matthew B.},
  title = {How to Make Evolution-Proof Insecticides for Malaria Control},
  journal = {PLoS Biology},
  year = {2009},
  volume = {7},
  pages = {e58},
  doi = {10.1371/journal.pbio.1000058},
  editor = {Hurst, Laurence D.Editor},
  number = {4},
  owner = {Philip B},
  publisher = {Public Library of Science},
  timestamp = {2013.08.20},
  url = {http://dx.doi.org/10.1371/journal.pbio.1000058}
}

@BOOK{Ross1910,
  title = {The prevention of malaria},
  publisher = {London: John Murray},
  year = {1910},
  author = {Ross, R},
  owner = {Philip B},
  timestamp = {2013.08.20}
}

@ARTICLE{Russell2010,
  author = {Russell, Tanya L and Lwetoijera, Dickson W and Maliti, Deodatus and
	Chipwaza, Beatrice and Kihonda, Japhet and Charlwood, J Derek and
	Smith, Thomas A and Lengeler, Christian and Mwanyangala, Mathew A
	and Nathan, Rose and et al.},
  title = {Impact of promoting longer-lasting insecticide treatment of bed nets
	upon malaria transmission in a rural Tanzanian setting with pre-existing
	high coverage of untreated nets},
  journal = {Malaria Journal},
  year = {2010},
  volume = {9},
  pages = {187},
  doi = {10.1186/1475-2875-9-187},
  number = {1},
  owner = {Philip B},
  publisher = {Springer (Biomed Central Ltd.)},
  timestamp = {2013.08.20},
  url = {http://dx.doi.org/10.1186/1475-2875-9-187}
}

@ARTICLE{Sachs2002,
  author = {Sachs, Jeffrey and Malaney, Pia},
  title = {The economic and social burden of malaria},
  journal = {Nature},
  year = {2002},
  volume = {415},
  pages = {680--685},
  doi = {10.1038/415680a},
  month = {Feb},
  number = {6872},
  owner = {Philip B},
  publisher = {Nature Publishing Group},
  timestamp = {2013.08.20},
  url = {http://dx.doi.org/10.1038/415680a}
}

@ARTICLE{Saul1990,
  author = {Saul, AJ and Graves, PM and Kay, BH},
  title = {A cyclical feeding model for pathogen transmission and its application
	to determine vectorial capacity from vector infection rates},
  journal = {Journal of Applied Ecology},
  year = {1990},
  pages = {123--133},
  owner = {Philip B},
  publisher = {JSTOR},
  timestamp = {2013.08.21},
  url = {http://www.jstor.org/stable/10.2307/2403572}
}

@BOOK{Silver2008,
  title = {Mosquito ecology: field sampling methods},
  publisher = {Springer},
  year = {2008},
  author = {Silver, John B},
  owner = {Philip B},
  timestamp = {2013.08.21}
}

@BOOK{Silver2008a,
  title = {Mosquito ecology: field sampling methods},
  publisher = {Springer},
  year = {2008},
  author = {Silver, John B},
  owner = {Philip B},
  timestamp = {2013.08.21}
}

@ARTICLE{Smith2013,
  author = {Smith, D. L. and Cohen, J. M. and Chiyaka, C. and Johnston, G. and
	Gething, P. W. and Gosling, R. and Buckee, C. O. and Laxminarayan,
	R. and Hay, S. I. and Tatem, A. J.},
  title = {A sticky situation: the unexpected stability of malaria elimination},
  journal = {Philosophical Transactions of the Royal Society B: Biological Sciences},
  year = {2013},
  volume = {368},
  doi = {10.1098/rstb.2012.0145},
  issn = {1471-2970},
  month = {Jun},
  number = {1623},
  owner = {Philip B},
  publisher = {The Royal Society},
  timestamp = {2014.12.13}
}

@ARTICLE{Smith2004,
  author = {Smith, David L. and Dushoff, Jonathan and McKenzie, F. Ellis},
  title = {The Risk of a Mosquito-Borne Infection in a Heterogeneous Environment},
  journal = {PLoS Biology},
  year = {2004},
  volume = {2},
  pages = {e368},
  doi = {10.1371/journal.pbio.0020368},
  number = {11},
  owner = {Philip B},
  publisher = {Public Library of Science},
  timestamp = {2013.08.21},
  url = {http://dx.doi.org/10.1371/journal.pbio.0020368}
}

@ARTICLE{Smith2005,
  author = {Smith, D. L. and Dushoff, J. and Snow, R. W. and Hay, S. I.},
  title = {The entomological inoculation rate and Plasmodium falciparum infection
	in African children},
  journal = {Nature},
  year = {2005},
  volume = {438},
  pages = {492-495},
  doi = {10.1038/nature04024},
  month = {Nov},
  number = {7067},
  owner = {Philip B},
  publisher = {Nature Publishing Group},
  timestamp = {2013.12.13},
  url = {http://dx.doi.org/10.1038/nature04024}
}

@ARTICLE{Smith2009,
  author = {Smith, David L. and Hay, Simon I. and Noor, Abdisalan M. and Snow,
	Robert W.},
  title = {Predicting changing malaria risk after expanded insecticide-treated
	net coverage in Africa},
  journal = {Trends in Parasitology},
  year = {2009},
  volume = {25},
  pages = {511--516},
  doi = {10.1016/j.pt.2009.08.002},
  month = {Nov},
  number = {11},
  owner = {Philip B},
  publisher = {Elsevier},
  timestamp = {2013.08.20},
  url = {http://dx.doi.org/10.1016/j.pt.2009.08.002}
}

@ARTICLE{Soetaert2009,
  author = {Soetaert, Karline},
  title = {rootSolve: Nonlinear root finding, equilibrium and steady-state analysis
	of ordinary differential equations},
  journal = {R package version},
  year = {2009},
  volume = {1},
  owner = {Philip B},
  timestamp = {2013.08.21},
  url = {http://cran.r-project.org/package=rootSolve}
}

@ARTICLE{Stratonovitch2014,
  author = {Stratonovitch, Pierre and Elias, Jan and Denholm, Ian and Slater,
	Russell and Semenov, Mikhail A},
  title = {An Individual-Based Model of the Evolution of Pesticide Resistance
	in Heterogeneous Environments: Control of Meligethes aeneus Population
	in Oilseed Rape Crops},
  journal = {PloS one},
  year = {2014},
  volume = {9},
  pages = {e115631},
  number = {12},
  owner = {user},
  publisher = {Public Library of Science},
  timestamp = {2015.03.18}
}

@ARTICLE{Temu2012,
  author = {Temu, Emmanuel A. and Maxwell, Caroline and Munyekenye, Godwil and
	Howard, Annabel F. V. and Munga, Stephen and Avicor, Silas W. and
	Poupardin, Rodolphe and Jones, Joel J. and Allan, Richard and Kleinschmidt,
	Immo and et al.},
  title = {Pyrethroid Resistance in Anopheles gambiae, in Bomi County, Liberia,
	Compromises Malaria Vector Control},
  journal = {PLoS ONE},
  year = {2012},
  volume = {7},
  pages = {e44986},
  doi = {10.1371/journal.pone.0044986},
  editor = {Vontas, JohnEditor},
  month = {Sep},
  number = {9},
  owner = {Philip B},
  publisher = {Public Library of Science},
  timestamp = {2013.08.21},
  url = {http://dx.doi.org/10.1371/journal.pone.0044986}
}

@ARTICLE{Trape2011,
  author = {Trape, Jean-Fran{\c{c}}ois and Tall, Adama and Diagne, Nafissatou
	and Ndiath, Ousmane and Ly, Alioune B and Faye, Joseph and Dieye-Ba,
	Fambaye and Roucher, Cl{\'e}mentine and Bouganali, Charles and Badiane,
	Abdoulaye and others},
  title = {Malaria morbidity and pyrethroid resistance after the introduction
	of insecticide-treated bednets and artemisinin-based combination
	therapies: a longitudinal study},
  journal = {The Lancet Infectious Diseases},
  year = {2011},
  volume = {11},
  pages = {925--932},
  number = {12},
  owner = {Philip B},
  publisher = {Elsevier},
  timestamp = {2013.08.21},
  url = {http://www.sciencedirect.com/science/article/pii/S1473309911701943}
}

@ARTICLE{VanBortel2009,
  author = {Van Bortel, Wim and Chinh, Vu and Berkvens, Dirk and Speybroeck,
	Niko and Trung, Ho and Coosemans, Marc},
  title = {Impact of insecticide-treated nets on wild pyrethroid resistant Anopheles
	epiroticus population from southern Vietnam tested in experimental
	huts},
  journal = {Malaria Journal},
  year = {2009},
  volume = {8},
  pages = {248},
  doi = {10.1186/1475-2875-8-248},
  number = {1},
  owner = {Philip B},
  publisher = {Springer (Biomed Central Ltd.)},
  timestamp = {2013.08.21},
  url = {http://dx.doi.org/10.1186/1475-2875-8-248}
}

@ARTICLE{Verhaeghen2010,
  author = {Verhaeghen, K. and Bortel, W. V. and Roelants, P. and Okello, P.
	E. and Talisuna, A. and Coosemans, M.},
  title = {Spatio-Temporal Patterns in kdr Frequency in Permethrin and DDT Resistant
	Anopheles gambiae s.s. from Uganda},
  journal = {American Journal of Tropical Medicine and Hygiene},
  year = {2010},
  volume = {82},
  pages = {566-573},
  doi = {10.4269/ajtmh.2010.08-0668},
  month = {Mar},
  number = {4},
  owner = {Philip B},
  publisher = {American Society of Tropical Medicine and Hygiene},
  timestamp = {2013.08.21},
  url = {http://dx.doi.org/10.4269/ajtmh.2010.08-0668}
}

@ARTICLE{West2014,
  author = {West, Philippa A. and Protopopoff, Natacha and Wright, Alexandra
	and Kivaju, Zuhura and Tigererwa, Robinson and Mosha, Franklin W.
	and Kisinza, William and Rowland, Mark and Kleinschmidt, Immo},
  title = {Indoor residual spraying in combination with insecticide-treated
	nets compared to insecticide-treated nets alone for protection against
	malaria: a cluster randomised trial in Tanzania.},
  journal = {PLoS Med},
  year = {2014},
  volume = {11},
  pages = {e1001630},
  abstract = {Insecticide-treated nets (ITNs) and indoor residual spraying (IRS)
	of houses provide effective malaria transmission control. There is
	conflicting evidence about whether it is more beneficial to provide
	both interventions in combination. A cluster randomised controlled
	trial was conducted to investigate whether the combination provides
	added protection compared to ITNs alone.In northwest Tanzania, 50
	clusters (village areas) were randomly allocated to ITNs only or
	ITNs and IRS. Dwellings in the ITN+IRS arm were sprayed with two
	rounds of bendiocarb in 2012. Plasmodium falciparum prevalence rate
	(PfPR) in children 0.5-14 y old (primary outcome) and anaemia in
	children <5 y old (secondary outcome) were compared between study
	arms using three cross-sectional household surveys in 2012. Entomological
	inoculation rate (secondary outcome) was compared between study arms.
	IRS coverage was approximately 90\%. ITN use ranged from 36\% to
	50\%. In intention-to-treat analysis, mean PfPR was 13\% in the ITN+IRS
	arm and 26\% in the ITN only arm, odds ratio?=?0.43 (95\% CI 0.19-0.97,
	n?=?13,146). The strongest effect was observed in the peak transmission
	season, 6 mo after the first IRS. Subgroup analysis showed that ITN
	users were additionally protected if their houses were sprayed. Mean
	monthly entomological inoculation rate was non-significantly lower
	in the ITN+IRS arm than in the ITN only arm, rate ratio?=?0.17 (95\%
	CI 0.03-1.08).This is the first randomised trial to our knowledge
	that reports significant added protection from combining IRS and
	ITNs compared to ITNs alone. The effect is likely to be attributable
	to IRS providing added protection to ITN users as well as compensating
	for inadequate ITN use. Policy makers should consider deploying IRS
	in combination with ITNs to control transmission if local ITN strategies
	on their own are insufficiently effective. Given the uncertain generalisability
	of these findings, it would be prudent for malaria control programmes
	to evaluate the cost-effectiveness of deploying the combination.www.ClinicalTrials.gov
	NCT01697852 Please see later in the article for the Editors' Summary.},
  doi = {10.1371/journal.pmed.1001630},
  institution = { Tropical Medicine, London, United Kingdom.},
  keywords = {Adolescent; Animals; Child; Child, Preschool; Cluster Analysis; Cross-Sectional
	Studies; Culicidae; Humans; Infant; Infant, Newborn; Insecticide-Treated
	Bednets, standards; Insecticides; Malaria, epidemiology/parasitology/prevention
	/&/ control; Mosquito Control, methods; Phenylcarbamates; Plasmodium
	falciparum, physiology; Prevalence; Seasons; Tanzania, epidemiology},
  language = {eng},
  medline-pst = {epublish},
  month = {Apr},
  number = {4},
  owner = {Philip B},
  pii = {PMEDICINE-D-13-03704},
  pmid = {24736370},
  timestamp = {2015.06.08},
  url = {http://dx.doi.org/10.1371/journal.pmed.1001630}
}

@ARTICLE{White2011,
  author = {White, Michael T. and Conteh, Lesong and Cibulskis, Richard and Ghani,
	Azra C.},
  title = {Costs and cost-effectiveness of malaria control interventions--a
	systematic review.},
  journal = {Malar J},
  year = {2011},
  volume = {10},
  pages = {337},
  abstract = {The control and elimination of malaria requires expanded coverage
	of and access to effective malaria control interventions such as
	insecticide-treated nets (ITNs), indoor residual spraying (IRS),
	intermittent preventive treatment (IPT), diagnostic testing and appropriate
	treatment. Decisions on how to scale up the coverage of these interventions
	need to be based on evidence of programme effectiveness, equity and
	cost-effectiveness.A systematic review of the published literature
	on the costs and cost-effectiveness of malaria interventions was
	undertaken. All costs and cost-effectiveness ratios were inflated
	to 2009 USD to allow comparison of the costs and benefits of several
	different interventions through various delivery channels, across
	different geographical regions and from varying costing perspectives.Fifty-five
	studies of the costs and forty three studies of the cost-effectiveness
	of malaria interventions were identified, 78\% of which were undertaken
	in sub-Saharan Africa, 18\% in Asia and 4\% in South America. The
	median financial cost of protecting one person for one year was $2.20
	(range $0.88-$9.54) for ITNs, $6.70 (range $2.22-$12.85) for IRS,
	$0.60 (range $0.48-$1.08) for IPT in infants, $4.03 (range $1.25-$11.80)
	for IPT in children, and $2.06 (range $0.47-$3.36) for IPT in pregnant
	women. The median financial cost of diagnosing a case of malaria
	was $4.32 (range $0.34-$9.34). The median financial cost of treating
	an episode of uncomplicated malaria was $5.84 (range $2.36-$23.65)
	and the median financial cost of treating an episode of severe malaria
	was $30.26 (range $15.64-$137.87). Economies of scale were observed
	in the implementation of ITNs, IRS and IPT, with lower unit costs
	reported in studies with larger numbers of beneficiaries. From a
	provider perspective, the median incremental cost effectiveness ratio
	per disability adjusted life year averted was $27 (range $8.15-$110)
	for ITNs, $143 (range $135-$150) for IRS, and $24 (range $1.08-$44.24)
	for IPT.A transparent evidence base on the costs and cost-effectiveness
	of malaria control interventions is provided to inform rational resource
	allocation by donors and domestic health budgets and the selection
	of optimal packages of interventions by malaria control programmes.},
  doi = {10.1186/1475-2875-10-337},
  institution = {MRC Centre for Outbreak Analysis and Modelling, Department of Infectious
	Disease Epidemiology, Faculty of Medicine, Imperial College London,
	London, UK. m.white08@imperial.ac.uk},
  keywords = {Africa, epidemiology; Asia, epidemiology; Communicable Disease Control,
	economics/methods; Cost-Benefit Analysis; Humans; Malaria, diagnosis/drug
	therapy/epidemiology/prevention /&/ control; South America, epidemiology},
  language = {eng},
  medline-pst = {epublish},
  owner = {Philip B},
  pii = {1475-2875-10-337},
  pmid = {22050911},
  timestamp = {2015.06.08},
  url = {http://dx.doi.org/10.1186/1475-2875-10-337}
}

@ARTICLE{White2004,
  author = {White, Nicholas J.},
  title = {Antimalarial drug resistance},
  journal = {Journal of Clinical Investigation},
  year = {2004},
  volume = {113},
  pages = {1084--1092},
  doi = {10.1172/JCI200421682},
  month = {Apr},
  number = {8},
  owner = {Philip B},
  publisher = {American Society for Clinical Investigation},
  timestamp = {2013.08.20},
  url = {http://dx.doi.org/10.1172/JCI200421682}
}

@ARTICLE{Yadouleton2009,
  author = {Yadouleton, Anges William M. and Asidi, Alex and Djouaka, Rousseau
	F. and Bra�ma, James and Agossou, Christian D. and Akogbeto, Martin
	C.},
  title = {Development of vegetable farming: a cause of the emergence of insecticide
	resistance in populations of Anopheles gambiae in urban areas of
	Benin.},
  journal = {Malar J},
  year = {2009},
  volume = {8},
  pages = {103},
  __markedentry = {[Philip B:]},
  abstract = {A fast development of urban agriculture has recently taken place in
	many areas in the Republic of Benin. This study aims to assess the
	rapid expansion of urban agriculture especially, its contribution
	to the emergence of insecticide resistance in populations of Anopheles
	gambiae.The protocol was based on the collection of sociological
	data by interviewing vegetable farmers regarding various agricultural
	practices and the types of pesticides used. Bioassay tests were performed
	to assess the susceptibility of malaria vectors to various agricultural
	insecticides and biochemical analysis were done to characterize molecular
	status of population of An. gambiae.This research showed that:(1)
	The rapid development of urban agriculture is related to unemployment
	observed in cities, rural exodus and the search for a balanced diet
	by urban populations;(2) Urban agriculture increases the farmers'
	household income and their living standard;(3) At a molecular level,
	PCR revealed the presence of three sub-species of An. gambiae (An.
	gambiae s.s., Anopheles melas and Anopheles arabiensis) and two molecular
	forms (M and S). The kdr west mutation recorded in samples from the
	three sites and more specifically on the M forms seems to be one
	of the major resistance mechanisms found in An. gambiae from agricultural
	areas. Insecticide susceptibility tests conducted during this research
	revealed a clear pattern of resistance to permethrin (76\% mortality
	rate at Parakou; 23.5\% at Porto-Novo and 17\% at Cotonou).This study
	confirmed an increase activity of the vegetable farming in urban
	areas of Benin. This has led to the use of insecticide in an improper
	manner to control vegetable pests, thus exerting a huge selection
	pressure on mosquito larval population, which resulted to the emergence
	of insecticide resistance in malaria vectors.},
  doi = {10.1186/1475-2875-8-103},
  institution = {Centre de Recherche Entomologique de Cotonou, Benin. anges33@yahoo.fr},
  keywords = {Agriculture; Animals; Anopheles gambiae, drug effects/genetics; Benin;
	Biological Assay; DDT; Female; Humans; Insect Vectors, drug effects;
	Insecticide Resistance; Insecticides; Larva, drug effects; Pyrethrins;
	Questionnaires; Social Conditions; Urban Population; Vegetables},
  language = {eng},
  medline-pst = {epublish},
  owner = {Philip B},
  pii = {1475-2875-8-103},
  pmid = {19442297},
  timestamp = {2015.06.08},
  url = {http://dx.doi.org/10.1186/1475-2875-8-103}
}

@ARTICLE{Yakob2011,
  author = {Yakob, L. and Dunning, R. and Yan, G.},
  title = {Indoor residual spray and insecticide-treated bednets for malaria
	control: theoretical synergisms and antagonisms},
  journal = {Journal of The Royal Society Interface},
  year = {2011},
  volume = {8},
  pages = {799-806},
  doi = {10.1098/rsif.2010.0537},
  month = {Apr},
  number = {59},
  owner = {Philip B},
  publisher = {The Royal Society},
  timestamp = {2013.09.15},
  url = {http://dx.doi.org/10.1098/rsif.2010.0537}
}

@ARTICLE{Yates2005,
  author = {Yates, Alison and N'Guessan, Raphael and Kaur, Harparkash and Akogbeto,
	Martin and Rowland, Mark},
  title = {Evaluation of KO-Tab 1-2-3: a wash-resistant 'dip-it-yourself' insecticide
	formulation for long-lasting treatment of mosquito nets.},
  journal = {Malaria Journal},
  year = {2005},
  volume = {4},
  pages = {52},
  doi = {10.1186/1475-2875-4-52},
  number = {1},
  owner = {Philip B},
  publisher = {Springer (Biomed Central Ltd.)},
  timestamp = {2013.08.20},
  url = {http://dx.doi.org/10.1186/1475-2875-4-52}
}
